# Supplementary material for: Associations between the gut microbiota at one-year and neurodevelopment in children from the SEPAGES cohort
Source: Brain Behav Immun Health. 2025 Jul 18;48:101063. doi: 10.1016/j.bbih.2025.101063 (PMC12336685; doi:10.1016/j.bbih.2025.101063)
Supplement: Multimedia component 1 [file mmc1.xlsx]

## Sheet: Table S3
Maternal and child characteristics	Internalizing CBCL score at 2 years1 (n=336)					Externalizing CBCL score at 2 years1 (n=335)					Total SRS-II score at 3 years1 (n=332)					Inhibition BRIEF-P score at 3 years1 (n=330)					Shift BRIEF-P score at 3 years1 (n=338)					Emotional control BRIEF-P score at 3 years1 (n=337)					Work memory BRIEF-P score at 3 years1 (n=329)					Plan and organization BRIEF-P score at 3 years1 (n=335)					Verbal comprehension WPPSI-IV score at 3 years1 (n=315)					Visuospatial WPPSI-IV score at 3 years1 (n=315)
	N2	Beta3	95% CI4	p-value5		N2	Beta3	95% CI4	p-value5		N2	Beta3	95% CI4	p-value5		N2	Beta3	95% CI4	p-value5		N2	Beta3	95% CI4	p-value5		N2	Beta3	95% CI4	p-value5		N2	Beta3	95% CI4	p-value5		N2	Beta3	95% CI4	p-value5		N2	Beta3	95% CI4	p-value5		N2	Beta3	95% CI4	p-value5
Birth weight				0.33					0.79					0.52					0.45					0.53					0.9					0.13					0.79					0.61					0.94
<3 kg	70 (21%)	—	—			70 (21%)	—	—			69 (21%)	—	—			68 (21%)	—	—			70 (21%)	—	—			70 (21%)	—	—			69 (21%)	—	—			70 (21%)	—	—			63 (20%)	—	—			63 (20%)	—	—
3-3.4 kg	166 (49%)	1	-0.56, 2.56			166 (50%)	-0.6	-2.69, 1.49			163 (49%)	1.72	-2.43, 5.88			161 (49%)	-0.52	-2.28, 1.23			166 (49%)	-0.13	-1.13, 0.87			165 (49%)	-0.04	-1.21, 1.13			162 (49%)	-1.41	-2.87, 0.06			165 (49%)	-0.32	-1.26, 0.62			159 (50%)	2.07	-2.04, 6.18			159 (50%)	-0.13	-4.09, 3.83
≥3.5 kg	100 (30%)	1.48	-0.51, 3.47			99 (30%)	-0.18	-2.86, 2.49			100 (30%)	3.09	-2.23, 8.40			101 (31%)	-1.36	-3.58, 0.87			102 (30%)	0.36	-0.91, 1.63			102 (30%)	0.2	-1.28, 1.68			98 (30%)	-0.78	-2.65, 1.08			100 (30%)	-0.25	-1.44, 0.94			93 (30%)	2.23	-3.01, 7.46			93 (30%)	-0.69	-5.73, 4.34
Birth length				0.8					0.95					0.84					0.1					0.79					0.87					0.88					0.69					0.54					0.97
<50 cm	123 (37%)	—	—			123 (37%)	—	—			121 (36%)	—	—			118 (36%)	—	—			121 (36%)	—	—			121 (36%)	—	—			118 (36%)	—	—			121 (36%)	—	—			116 (37%)	—	—			116 (37%)	—	—
50-51 cm	135 (40%)	-0.21	-1.55, 1.12			134 (40%)	-0.18	-1.97, 1.61			132 (40%)	-1.08	-4.68, 2.52			131 (40%)	1.17	-0.34, 2.69			135 (40%)	0.3	-0.57, 1.16			134 (40%)	0.23	-0.78, 1.24			131 (40%)	-0.11	-1.38, 1.17			135 (40%)	-0.18	-0.99, 0.63			124 (39%)	-1.8	-5.33, 1.72			124 (39%)	0.33	-3.06, 3.72
≥52 cm	78 (23%)	-0.61	-2.44, 1.21			78 (23%)	0.1	-2.35, 2.56			79 (24%)	-1.02	-5.92, 3.87			81 (25%)	2.21	0.18, 4.24			82 (24%)	0.24	-0.91, 1.39			82 (24%)	0.33	-1.02, 1.68			80 (24%)	-0.42	-2.12, 1.28			79 (24%)	0.18	-0.91, 1.28			75 (24%)	-0.51	-5.17, 4.15			75 (24%)	0.5	-3.98, 4.99
Maternal education				0.65					0.38					0.007					0.24					0.31					0.31					0.1					0.004					0.25					0.6
≥5 years after graduation	192 (57%)	—	—			192 (57%)	—	—			192 (58%)	—	—			191 (58%)	—	—			196 (58%)	—	—			195 (58%)	—	—			193 (59%)	—	—			194 (58%)	—	—			183 (58%)	—	—			183 (58%)	—	—
<5 years after graduation	144 (43%)	-0.24	-1.28, 0.80			143 (43%)	0.63	-0.77, 2.03			140 (42%)	3.87	1.08, 6.66			139 (42%)	0.7	-0.46, 1.86			142 (42%)	0.34	-0.32, 1.01			142 (42%)	0.4	-0.37, 1.18			136 (41%)	0.82	-0.16, 1.81			141 (42%)	0.93	0.31, 1.55			132 (42%)	-1.56	-4.24, 1.13			132 (42%)	0.68	-1.90, 3.26
Maternal age at conception (years)	336	-0.11	-0.25, 0.04	0.14		335	-0.19	-0.39, 0.00	0.06		332	-0.09	-0.47, 0.29	0.64		330	-0.06	-0.21, 0.10	0.48		338	-0.05	-0.14, 0.04	0.28		337	-0.07	-0.17, 0.04	0.21		329	-0.01	-0.14, 0.12	0.87		335	-0.03	-0.12, 0.05	0.46		315	0.08	-0.28, 0.44	0.66		315	0.12	-0.23, 0.47	0.5
Maternal BMI before pregnancy				0.88					0.68					0.62					0.54					0.52					0.3					0.12					0.65					0.96					0.79
<19 kg/m2	47 (14%)	—	—			47 (14%)	—	—			46 (14%)	—	—			46 (14%)	—	—			46 (14%)	—	—			46 (14%)	—	—			45 (14%)	—	—			46 (14%)	—	—			45 (14%)	—	—			45 (14%)	—	—
19-23.9 kg/m2	209 (62%)	0.36	-1.16, 1.88			209 (62%)	0.92	-1.12, 2.95			208 (63%)	1.99	-2.03, 6.02			208 (63%)	0.94	-0.74, 2.62			213 (63%)	-0.28	-1.24, 0.68			212 (63%)	0.73	-0.40, 1.85			207 (63%)	0.97	-0.45, 2.40			212 (63%)	0.07	-0.83, 0.98			198 (63%)	0.48	-3.31, 4.26			198 (63%)	0.6	-3.04, 4.24
≥24 kg/m2	80 (24%)	0.42	-1.31, 2.16			79 (24%)	0.74	-1.58, 3.07			78 (23%)	1.54	-3.07, 6.15			76 (23%)	0.67	-1.27, 2.60			79 (23%)	-0.62	-1.72, 0.49			79 (23%)	0.18	-1.11, 1.47			77 (23%)	-0.13	-1.75, 1.50			77 (23%)	-0.28	-1.31, 0.76			72 (23%)	0.18	-4.23, 4.58			72 (23%)	1.42	-2.82, 5.67
Child sex				0.3					0.57					0.78					0.19					0.51					0.76					0.67					0.42					0.25					0.98
Male	182 (54%)	—	—			181 (54%)	—	—			178 (54%)	—	—			176 (53%)	—	—			182 (54%)	—	—			181 (54%)	—	—			178 (54%)	—	—			180 (54%)	—	—			168 (53%)	—	—			168 (53%)	—	—
Female	154 (46%)	0.57	-0.52, 1.66			154 (46%)	-0.43	-1.89, 1.04			154 (46%)	0.42	-2.48, 3.32			154 (47%)	-0.8	-2.02, 0.41			156 (46%)	0.23	-0.46, 0.92			156 (46%)	0.13	-0.68, 0.93			151 (46%)	-0.22	-1.24, 0.80			155 (46%)	-0.27	-0.92, 0.38			147 (47%)	1.63	-1.13, 4.40			147 (47%)	0.03	-2.63, 2.69
Maternal parity				0.02					0.95					6e-05					0.03					0.03					0.005					0.02					0.08					0.06					0.13
None	157 (47%)	—	—			157 (47%)	—	—			151 (45%)	—	—			148 (45%)	—	—			154 (46%)	—	—			153 (45%)	—	—			152 (46%)	—	—			153 (46%)	—	—			139 (44%)	—	—			139 (44%)	—	—
1 child or more	179 (53%)	-1.35	-2.47, -0.22			178 (53%)	-0.05	-1.56, 1.46			181 (55%)	-6.18	-9.16, -3.19			182 (55%)	-1.41	-2.65, -0.16			184 (54%)	-0.77	-1.48, -0.07			184 (55%)	-1.2	-2.03, -0.37			177 (54%)	-1.26	-2.30, -0.21			182 (54%)	-0.59	-1.26, 0.07			176 (56%)	-2.78	-5.67, 0.10			176 (56%)	2.17	-0.61, 4.94
Breastfeeding duration				0.47					0.82					0.78					0.53					0.1					0.12					0.54					0.17					0.03					0.1
Not breastfed	28 (8.3%)	—	—			28 (8.4%)	—	—			25 (7.5%)	—	—			24 (7.3%)	—	—			26 (7.7%)	—	—			26 (7.7%)	—	—			25 (7.6%)	—	—			26 (7.8%)	—	—			25 (7.9%)	—	—			25 (7.9%)	—	—
<24 weeks	116 (35%)	-0.03	-1.99, 1.94			115 (34%)	0.06	-2.58, 2.69			115 (35%)	-1.9	-7.34, 3.54			116 (35%)	0.12	-2.18, 2.41			117 (35%)	0.73	-0.54, 2.01			117 (35%)	0.1	-1.39, 1.60			115 (35%)	0.81	-1.09, 2.71			116 (35%)	-0.11	-1.31, 1.09			104 (33%)	-0.04	-5.18, 5.10			104 (33%)	3.04	-1.91, 7.99
24-47 weeks	115 (34%)	0.13	-1.85, 2.11			115 (34%)	0.25	-2.40, 2.91			114 (34%)	-1.69	-7.18, 3.80			111 (34%)	0.79	-1.54, 3.12			114 (34%)	1.46	0.16, 2.75			113 (34%)	1.02	-0.49, 2.53			112 (34%)	1.33	-0.59, 3.26			113 (34%)	0.72	-0.50, 1.93			110 (35%)	1.74	-3.40, 6.87			110 (35%)	5.22	0.28, 10.16
Still breastfeed at 48 weeks	77 (23%)	1.02	-1.03, 3.08			77 (23%)	0.91	-1.85, 3.67			78 (23%)	-2.91	-8.63, 2.82			79 (24%)	1.15	-1.26, 3.56			81 (24%)	1.05	-0.30, 2.39			81 (24%)	1.09	-0.48, 2.65			77 (23%)	1.12	-0.87, 3.12			80 (24%)	0.33	-0.93, 1.59			76 (24%)	5.04	-0.25, 10.33			76 (24%)	5.37	0.28, 10.46
Gestational duration, completed weeks	336	0.08	-0.31, 0.47	0.68		335	0.12	-0.40, 0.64	0.64		332	0.38	-0.62, 1.38	0.46		330	-0.09	-0.52, 0.33	0.67		338	0.05	-0.18, 0.29	0.65		337	0.06	-0.21, 0.34	0.65		329	0.27	-0.08, 0.62	0.13		335	0.06	-0.16, 0.29	0.59		315	-0.49	-1.50, 0.52	0.34		315	0.15	-0.82, 1.12	0.76
Delivery mode				0.57					0.88					0.87					0.99					0.62					0.92					0.74					0.85					0.59					0.3
Vaginal delivery	282 (84%)	—	—			281 (84%)	—	—			278 (84%)	—	—			276 (84%)	—	—			282 (83%)	—	—			282 (84%)	—	—			274 (83%)	—	—			281 (84%)	—	—			263 (83%)	—	—			263 (83%)	—	—
Cesarean section	54 (16%)	-0.42	-1.86, 1.03			54 (16%)	-0.15	-2.08, 1.79			54 (16%)	-0.33	-4.18, 3.51			54 (16%)	-0.01	-1.61, 1.59			56 (17%)	0.23	-0.67, 1.12			55 (16%)	0.05	-1.01, 1.11			55 (17%)	-0.22	-1.54, 1.10			54 (16%)	-0.08	-0.94, 0.78			52 (17%)	-0.99	-4.58, 2.59			52 (17%)	-1.82	-5.27, 1.63
Period of introduction of solid food 0-12 months old				0.73					0.84					0.37					0.69					0.83					0.22					0.7					0.2					0.13					0.89
Between 0 and 6 months old	272 (81%)	—	—			271 (81%)	—	—			260 (78%)	—	—			259 (78%)	—	—			266 (79%)	—	—			266 (79%)	—	—			258 (78%)	—	—			263 (79%)	—	—			251 (80%)	—	—			251 (80%)	—	—
Between 6 and 12 months old	51 (15%)	-0.54	-1.99, 0.92			51 (15%)	-0.57	-2.52, 1.38			56 (17%)	-0.46	-4.23, 3.31			55 (17%)	0	-1.59, 1.59			56 (17%)	-0.16	-1.06, 0.74			55 (16%)	-0.56	-1.62, 0.50			56 (17%)	-0.41	-1.73, 0.91			56 (17%)	-0.16	-1.00, 0.69			51 (16%)	0.12	-3.49, 3.74			51 (16%)	0.56	-2.92, 4.04
Not introduced at 12 months old	13 (3.9%)	-0.5	-3.17, 2.16			13 (3.9%)	0.24	-3.33, 3.81			16 (4.8%)	4.51	-2.07, 11.08			16 (4.8%)	1.2	-1.54, 3.94			16 (4.7%)	-0.44	-2.01, 1.14			16 (4.7%)	1.19	-0.65, 3.02			15 (4.6%)	0.61	-1.77, 2.99			16 (4.8%)	1.28	-0.19, 2.75			13 (4.1%)	-6.69	-13.27, -0.10			13 (4.1%)	-1.05	-7.39, 5.29
Presence of pets				0.93					0.13					0.62					0.56					0.53					0.28					0.3					0.24					0.86					0.16
No	239 (71%)	—	—			238 (71%)	—	—			234 (70%)	—	—			232 (70%)	—	—			239 (71%)	—	—			238 (71%)	—	—			232 (71%)	—	—			236 (70%)	—	—			225 (71%)	—	—			225 (71%)	—	—
One or more	97 (29%)	0.05	-1.10, 1.20			97 (29%)	-1.2	-2.75, 0.34			98 (30%)	-0.77	-3.81, 2.26			98 (30%)	0.38	-0.90, 1.65			99 (29%)	-0.23	-0.95, 0.49			99 (29%)	0.46	-0.38, 1.31			97 (29%)	-0.56	-1.63, 0.51			99 (30%)	-0.41	-1.09, 0.27			90 (29%)	-0.27	-3.33, 2.78			90 (29%)	-2.1	-5.04, 0.84
Antibiotics use between 0-12 months old				0.27					0.59					0.98					0.81					0.81					0.79					0.39					0.64					0.76					0.32
No	231 (69%)	—	—			230 (69%)	—	—			229 (69%)	—	—			230 (70%)	—	—			233 (69%)	—	—			233 (69%)	—	—			225 (68%)	—	—			233 (70%)	—	—			213 (68%)	—	—			213 (68%)	—	—
Yes	105 (31%)	-0.63	-1.75, 0.48			105 (31%)	0.41	-1.09, 1.90			103 (31%)	-0.04	-3.01, 2.93			100 (30%)	0.15	-1.10, 1.40			105 (31%)	-0.09	-0.79, 0.62			104 (31%)	0.11	-0.72, 0.94			104 (32%)	0.46	-0.58, 1.50			102 (30%)	0.16	-0.51, 0.83			102 (32%)	-0.43	-3.24, 2.38			102 (32%)	1.37	-1.33, 4.08
HOME questionnaire total score	336	-0.21	-0.41, -0.01	0.04		335	-0.34	-0.61, -0.07	0.01		332	-0.77	-1.30, -0.24	0.005		330	-0.11	-0.33, 0.11	0.32		338	-0.04	-0.17, 0.08	0.5		337	-0.05	-0.20, 0.10	0.5		329	-0.16	-0.34, 0.03	0.1		335	0.04	-0.08, 0.16	0.52		315	0.77	0.27, 1.27	0.003		315	0.27	-0.22, 0.75	0.28
Maternal anxiety and depression score during the third trimester of pregnancy	336	0.24	0.13, 0.35	4e-05		335	0.24	0.09, 0.39	0.002		332	0.64	0.34, 0.94	4e-05		330	0.15	0.02, 0.27	0.02		338	0.1	0.03, 0.17	0.006		337	0.11	0.02, 0.19	0.01		329	0.13	0.02, 0.24	0.02		335	0.08	0.01, 0.15	0.02		315	-0.15	-0.45, 0.15	0.32		315	-0.02	-0.31, 0.26	0.87
Maternal active smoking during pregnancy				0.37					0.95					0.9					0.94					0.73					0.56					0.6					0.22					0.39					0.31
No	313 (93%)	—	—			313 (93%)	—	—			308 (93%)	—	—			307 (93%)	—	—			314 (93%)	—	—			314 (93%)	—	—			306 (93%)	—	—			311 (93%)	—	—			291 (92%)	—	—			291 (92%)	—	—
Yes	23 (6.8%)	-0.95	-3.04, 1.14			22 (6.6%)	0.09	-2.77, 2.95			24 (7.2%)	-0.34	-5.78, 5.10			23 (7.0%)	-0.09	-2.42, 2.24			24 (7.1%)	0.22	-1.08, 1.52			23 (6.8%)	0.46	-1.10, 2.02			23 (7.0%)	-0.51	-2.45, 1.43			24 (7.2%)	-0.77	-1.98, 0.45			24 (7.6%)	2.22	-2.84, 7.29			24 (7.6%)	-2.53	-7.41, 2.34
Child perinatal exposure to passive smoking up to one year				0.04					0.06					0.26					0.75					0.56					0.98					0.11					0.14					0.71					0.95
No	226 (67%)	—	—			225 (67%)	—	—			229 (69%)	—	—			226 (68%)	—	—			232 (69%)	—	—			231 (69%)	—	—			225 (68%)	—	—			232 (69%)	—	—			214 (68%)	—	—			214 (68%)	—	—
Yes	110 (33%)	1.17	0.06, 2.28			110 (33%)	1.44	-0.05, 2.94			103 (31%)	-1.75	-4.80, 1.29			104 (32%)	0.2	-1.07, 1.47			106 (31%)	-0.21	-0.93, 0.50			106 (31%)	-0.01	-0.85, 0.83			104 (32%)	0.86	-0.20, 1.92			103 (31%)	0.51	-0.17, 1.19			101 (32%)	-0.55	-3.43, 2.34			101 (32%)	0.08	-2.69, 2.86
Main mode of child care at 12 months				0.3					0.48					0.46					0.42					0.03					0.93					0.17					0.6					0.12					0.11
Collective day care	278 (83%)	—	—			277 (83%)	—	—			273 (82%)	—	—			272 (82%)	—	—			280 (83%)	—	—			279 (83%)	—	—			273 (83%)	—	—			277 (83%)	—	—			261 (83%)	—	—			261 (83%)	—	—
Other	58 (17%)	-0.74	-2.13, 0.65			58 (17%)	-0.67	-2.53, 1.19			59 (18%)	-1.37	-5.02, 2.28			58 (18%)	-0.63	-2.16, 0.90			58 (17%)	0.95	0.07, 1.83			58 (17%)	0.05	-0.98, 1.07			56 (17%)	-0.91	-2.23, 0.41			58 (17%)	-0.22	-1.04, 0.60			54 (17%)	-2.79	-6.34, 0.76			54 (17%)	-2.77	-6.18, 0.65
Child age at the neurodeveloppment assessment	336	0.09	-0.10, 0.28	0.36		335	-0.03	-0.28, 0.22	0.81		332	0.15	-0.16, 0.46	0.33		330	0.1	-0.03, 0.23	0.13		338	0.03	-0.04, 0.11	0.39		337	-0.01	-0.09, 0.08	0.83		329	0.07	-0.04, 0.17	0.22		335	0.04	-0.03, 0.11	0.29
1Child Behavior Checklist (CBCL), Social Responsiveness Scale (SRS-2) and Behavior Rating Inventory of Executive Function, Pre-school (BRIEF-P) are continuous raw scores. Wechsler Preschool and Primary Scale of Intelligence (WPPSI-IV) are continuous scores standardized on child age at evaluation and on the neuropsychologist who conducted the test. 2Number of observations (%). 3Average changes in …

## Sheet: Table S4
Bacterial genera in the child gut microbiota at one year of age	Internalizing CBCL score at 2 years1 (n=336)					Externalizing CBCL score at 2 years1 (n=335)					Total SRS-II score at 3 years1 (n=332)					Inhibition BRIEF-P score at 3 years1 (n=330)					Shift BRIEF-P score at 3 years1 (n=338)					Emotional control BRIEF-P score at 3 years1 (n=337)					Work memory BRIEF-P score at 3 years1 (n=329)					Plan and organization BRIEF-P score at 3 years1 (n=335)					Verbal comprehension WPPSI-IV score at 3 years1 (n=315)					Visuospatial WPPSI-IV score at 3 years1 (n=315)
	Beta2	95% CI3	p-value4	Cohen's f5		Beta2	95% CI3	p-value4	Cohen's f5		Beta2	95% CI3	p-value4	Cohen's f5		Beta2	95% CI3	p-value4	Cohen's f5		Beta2	95% CI3	p-value4	Cohen's f5		Beta2	95% CI3	p-value4	Cohen's f5		Beta2	95% CI3	p-value4	Cohen's f5		Beta2	95% CI3	p-value4	Cohen's f5		Beta2	95% CI3	p-value4	Cohen's f5		Beta2	95% CI3	p-value4	Cohen's f5
Bifidobacterium	0.36	-0.01, 0.74	0.06	0.01		0.58	0.07, 1.08	0.03	0.02		0.72	-0.30, 1.74	0.16	0.006		0.33	-0.09, 0.75	0.13	0.008		0.08	-0.16, 0.33	0.5	0.001		0.23	-0.05, 0.52	0.1	0.009		0.37	0.02, 0.73	0.04	0.01		0.12	-0.10, 0.35	0.28	0.004		-0.18	-1.18, 0.82	0.73	<0.001		0.12	-0.84, 1.09	0.8	<0.001
Bacteroides	0.11	-0.09, 0.30	0.29	0.004		0.08	-0.18, 0.35	0.53	0.001		0.17	-0.36, 0.69	0.53	0.001		-0.03	-0.26, 0.19	0.79	<0.001		-0.03	-0.16, 0.09	0.62	<0.001		0.17	0.02, 0.31	0.03	0.02		-0.1	-0.28, 0.09	0.3	0.004		-0.04	-0.16, 0.07	0.48	0.002		-0.08	-0.58, 0.42	0.75	<0.001		0.21	-0.27, 0.69	0.39	0.003
Blautia	0.02	-0.18, 0.21	0.88	<0.001		0.17	-0.09, 0.43	0.2	0.005		-0.01	-0.53, 0.51	0.98	<0.001		0.13	-0.09, 0.34	0.25	0.004		0	-0.12, 0.12	0.98	<0.001		0.12	-0.02, 0.27	0.09	0.009		0.02	-0.16, 0.21	0.8	<0.001		0.05	-0.06, 0.17	0.38	0.002		-0.02	-0.51, 0.48	0.95	<0.001		-0.25	-0.73, 0.22	0.29	0.004
Escherichia and Shigella	-0.04	-0.24, 0.16	0.68	<0.001		-0.05	-0.31, 0.22	0.73	<0.001		-0.3	-0.82, 0.22	0.26	0.004		-0.1	-0.32, 0.12	0.38	0.003		-0.03	-0.15, 0.10	0.68	<0.001		-0.14	-0.29, 0.00	0.05	0.01		-0.12	-0.31, 0.07	0.21	0.005		-0.06	-0.17, 0.06	0.35	0.003		-0.01	-0.52, 0.49	0.96	<0.001		0.08	-0.41, 0.57	0.75	<0.001
Akkermansia	0.06	-0.07, 0.18	0.39	0.002		0.05	-0.12, 0.22	0.58	<0.001		-0.05	-0.38, 0.29	0.78	<0.001		-0.04	-0.18, 0.10	0.57	0.001		-0.05	-0.13, 0.03	0.22	0.005		0.01	-0.08, 0.10	0.82	<0.001		0.06	-0.06, 0.18	0.31	0.003		0.01	-0.06, 0.09	0.75	<0.001		-0.06	-0.37, 0.26	0.72	<0.001		0.01	-0.30, 0.31	0.96	<0.001
Faecalibacterium	0.03	-0.10, 0.16	0.61	<0.001		0.04	-0.14, 0.21	0.68	<0.001		0.01	-0.34, 0.35	0.97	<0.001		0.08	-0.07, 0.22	0.29	0.004		0.01	-0.07, 0.10	0.74	<0.001		0.08	-0.02, 0.17	0.1	0.009		0.01	-0.11, 0.13	0.87	<0.001		-0.01	-0.08, 0.07	0.86	<0.001		-0.08	-0.40, 0.24	0.62	<0.001		0.19	-0.12, 0.50	0.23	0.005
Streptococcus	0	-0.20, 0.21	0.97	<0.001		-0.04	-0.32, 0.23	0.77	<0.001		-0.32	-0.86, 0.23	0.25	0.004		-0.15	-0.39, 0.08	0.19	0.006		0	-0.13, 0.13	0.98	<0.001		-0.03	-0.19, 0.12	0.67	<0.001		0.09	-0.11, 0.28	0.38	0.003		0	-0.13, 0.12	0.96	<0.001		-0.15	-0.65, 0.35	0.55	0.001		0.17	-0.32, 0.65	0.5	0.002
Clostridium XlVa	0.01	-0.22, 0.24	0.92	<0.001		0.23	-0.08, 0.54	0.14	0.007		0.31	-0.29, 0.92	0.31	0.003		0.06	-0.19, 0.32	0.62	<0.001		0.05	-0.10, 0.19	0.5	0.001		0.19	0.02, 0.36	0.03	0.02		0.13	-0.08, 0.35	0.23	0.005		0.13	-0.01, 0.26	0.06	0.01		-0.27	-0.85, 0.31	0.35	0.003		-0.3	-0.86, 0.26	0.29	0.004
Lachnospiracea incertae sedis	0.11	-0.17, 0.39	0.44	0.002		0.31	-0.06, 0.69	0.1	0.009		-0.5	-1.27, 0.26	0.2	0.005		0.08	-0.24, 0.40	0.62	<0.001		0	-0.18, 0.18	0.99	<0.001		0.05	-0.17, 0.26	0.68	<0.001		0.19	-0.09, 0.46	0.18	0.006		0.13	-0.04, 0.30	0.13	0.007		-0.25	-0.97, 0.46	0.48	0.002		-0.22	-0.91, 0.47	0.53	0.001
Anaerostipes	0.03	-0.12, 0.18	0.67	<0.001		0.15	-0.05, 0.35	0.15	0.007		0.05	-0.35, 0.45	0.8	<0.001		0.09	-0.08, 0.25	0.32	0.003		0	-0.10, 0.09	0.94	<0.001		0.05	-0.06, 0.16	0.35	0.003		0.04	-0.10, 0.18	0.6	<0.001		0.04	-0.05, 0.13	0.34	0.003		-0.22	-0.60, 0.15	0.24	0.005		-0.14	-0.50, 0.23	0.46	0.002
Gemmiger	0.1	-0.03, 0.23	0.13	0.008		0.07	-0.10, 0.25	0.39	0.002		0.02	-0.32, 0.35	0.93	<0.001		0.03	-0.11, 0.17	0.7	<0.001		0.06	-0.02, 0.14	0.11	0.008		0.03	-0.06, 0.12	0.51	0.001		0.02	-0.10, 0.14	0.78	<0.001		0.06	-0.01, 0.14	0.09	0.009		-0.34	-0.65, -0.03	0.03	0.02		-0.11	-0.41, 0.19	0.48	0.002
Ruminococcus	0.01	-0.11, 0.12	0.91	<0.001		0.04	-0.12, 0.19	0.65	<0.001		0	-0.31, 0.31	>0.99	<0.001		0.01	-0.12, 0.14	0.92	<0.001		0	-0.08, 0.07	0.97	<0.001		-0.01	-0.09, 0.08	0.91	<0.001		0.01	-0.10, 0.12	0.86	<0.001		0	-0.07, 0.07	0.92	<0.001		-0.27	-0.57, 0.02	0.07	0.01		0.04	-0.25, 0.32	0.79	<0.001
Clostridium XVIII	0.21	-0.10, 0.52	0.19	0.006		0.52	0.11, 0.93	0.01	0.02		0.14	-0.68, 0.96	0.74	<0.001		0.19	-0.15, 0.52	0.28	0.004		-0.01	-0.21, 0.18	0.9	<0.001		0.12	-0.11, 0.35	0.3	0.003		0.2	-0.09, 0.49	0.17	0.006		0.1	-0.08, 0.28	0.29	0.004		0.09	-0.68, 0.85	0.82	<0.001		-0.37	-1.11, 0.37	0.33	0.003
Clostridium sensu stricto	-0.1	-0.28, 0.07	0.25	0.004		0.12	-0.11, 0.36	0.3	0.004		-0.05	-0.52, 0.42	0.84	<0.001		0.18	-0.02, 0.37	0.08	0.01		0.02	-0.09, 0.13	0.75	<0.001		-0.01	-0.14, 0.12	0.93	<0.001		0.1	-0.06, 0.26	0.23	0.005		0.09	-0.01, 0.20	0.07	0.01		-0.18	-0.61, 0.25	0.41	0.002		-0.14	-0.56, 0.27	0.51	0.002
Enterococcus	-0.07	-0.22, 0.07	0.33	0.003		-0.26	-0.46, -0.07	0.007	0.02		-0.27	-0.66, 0.13	0.18	0.006		-0.15	-0.32, 0.01	0.07	0.01		-0.02	-0.11, 0.07	0.7	<0.001		-0.08	-0.19, 0.03	0.13	0.007		-0.05	-0.19, 0.09	0.46	0.002		-0.04	-0.13, 0.05	0.36	0.003		0.14	-0.23, 0.50	0.47	0.002		0.12	-0.23, 0.48	0.49	0.002
Cellulosibacter	0.03	-0.10, 0.16	0.65	<0.001		0.1	-0.07, 0.27	0.25	0.004		-0.13	-0.46, 0.21	0.45	0.002		-0.07	-0.21, 0.07	0.33	0.003		-0.01	-0.09, 0.07	0.81	<0.001		0	-0.09, 0.09	>0.99	<0.001		-0.03	-0.15, 0.08	0.57	0.001		0.01	-0.06, 0.09	0.7	<0.001		-0.09	-0.40, 0.23	0.59	<0.001		0.1	-0.20, 0.41	0.51	0.001
Enterobacter	-0.1	-0.25, 0.06	0.22	0.005		-0.13	-0.33, 0.08	0.22	0.005		0.04	-0.37, 0.45	0.85	<0.001		-0.04	-0.21, 0.13	0.66	<0.001		-0.04	-0.14, 0.06	0.41	0.002		0.03	-0.08, 0.14	0.63	<0.001		0.09	-0.05, 0.24	0.2	0.005		-0.02	-0.11, 0.07	0.7	<0.001		0.34	-0.05, 0.72	0.09	0.01		0.08	-0.29, 0.46	0.65	<0.001
Roseburia	0.05	-0.09, 0.18	0.5	0.001		0.08	-0.10, 0.26	0.36	0.003		0.13	-0.23, 0.48	0.48	0.002		0.13	-0.02, 0.28	0.08	0.01		0.06	-0.02, 0.14	0.16	0.006		0.06	-0.04, 0.16	0.21	0.005		0.07	-0.06, 0.19	0.3	0.004		0.04	-0.04, 0.12	0.28	0.004		-0.16	-0.50, 0.18	0.35	0.003		0.1	-0.23, 0.42	0.55	0.001
Veillonella	0.17	0.02, 0.31	0.03	0.02		0.25	0.05, 0.45	0.02	0.02		0.23	-0.16, 0.63	0.24	0.004		-0.07	-0.24, 0.09	0.37	0.003		0.03	-0.06, 0.13	0.5	0.001		0.03	-0.08, 0.14	0.62	<0.001		0.07	-0.07, 0.21	0.32	0.003		-0.01	-0.10, 0.08	0.77	<0.001		-0.17	-0.56, 0.21	0.37	0.003		-0.14	-0.51, 0.23	0.46	0.002
Fusicatenibacter	0.03	-0.10, 0.16	0.63	<0.001		0.08	-0.09, 0.26	0.33	0.003		-0.07	-0.42, 0.27	0.68	<0.001		0.05	-0.09, 0.19	0.5	0.002		0.02	-0.06, 0.10	0.58	0.001		-0.03	-0.13, 0.06	0.49	0.002		0.06	-0.06, 0.18	0.35	0.003		0.06	-0.02, 0.14	0.12	0.008		-0.36	-0.68, -0.03	0.03	0.02		-0.19	-0.51, 0.12	0.23	0.005
Parabacteroides	0.16	0.02, 0.29	0.02	0.02		0.05	-0.14, 0.23	0.62	<0.001		0.19	-0.18, 0.56	0.31	0.003		0.02	-0.14, 0.17	0.82	<0.001		0.02	-0.07, 0.10	0.69	<0.001		0.03	-0.07, 0.13	0.6	<0.001		0.01	-0.12, 0.14	0.93	<0.001		0.01	-0.07, 0.09	0.82	<0.001		0.07	-0.28, 0.41	0.71	<0.001		0.11	-0.22, 0.44	0.52	0.001
Collinsella	0.02	-0.12, 0.16	0.78	<0.001		-0.04	-0.22, 0.15	0.7	<0.001		0	-0.37, 0.36	0.99	<0.001		0.14	-0.01, 0.30	0.06	0.01		-0.03	-0.12, 0.05	0.44	0.002		0.06	-0.04, 0.16	0.27	0.004		-0.02	-0.15, 0.11	0.78	<0.001		0	-0.08, 0.09	0.91	<0.001		0.05	-0.30, 0.40	0.78	<0.001		0.06	-0.28, 0.39	0.74	<0.001
Alistipes	0	-0.14, 0.13	0.97	<0.001		-0.1	-0.28, 0.09	0.3	0.003		-0.04	-0.40, 0.32	0.84	<0.001		0.06	-0.09, 0.21	0.44	0.002		0.01	-0.07, 0.10	0.8	<0.001		0.05	-0.05, 0.15	0.37	0.003		0.01	-0.12, 0.14	0.87	<0.001		0.01	-0.07, 0.09	0.87	<0.001		0.04	-0.31, 0.38	0.84	<0.001		-0.11	-0.44, 0.21	0.49	0.002
Flavonifractor	0.05	-0.15, 0.25	0.63	<0.001		0.03	-0.24, 0.29	0.85	<0.001		0.07	-0.45, 0.59	0.79	<0.001		-0.05	-0.27, 0.17	0.66	<0.001		-0.01	-0.13, 0.11	0.87	<0.001		0.09	-0.05, 0.23	0.22	0.005		-0.1	-0.29, 0.08	0.26	0.004		-0.08	-0.20, 0.03	0.16	0.006		-0.1	-0.59, 0.39	0.69	<0.001		-0.1	-0.58, 0.37	0.67	<0.001
Ruminococcus 2	-0.04	-0.20, 0.12	0.62	<0.001		-0.02	-0.23, 0.19	0.86	<0.001		0.12	-0.31, 0.56	0.57	0.001		0.09	-0.09, 0.27	0.33	0.003		-0.03	-0.13, 0.07	0.56	0.001		-0.01	-0.13, 0.11	0.86	<0.001		-0.03	-0.18, 0.13	0.74	<0.001		0.02	-0.07, 0.12	0.64	<0.001		-0.27	-0.68, 0.13	0.19	0.006		-0.29	-0.68, 0.11	0.15	0.007
Clostridium IV	0.03	-0.14, 0.21	0.69	<0.001		-0.01	-0.24, 0.22	0.95	<0.001		0.06	-0.40, 0.51	0.81	<0.001		0.02	-0.17, 0.21	0.85	<0.001		0.02	-0.09, 0.13	0.75	<0.001		0.08	-0.04, 0.21	0.2	0.005		0	-0.16, 0.16	0.98	<0.001		0.06	-0.04, 0.16	0.23	0.005		-0.3	-0.72, 0.13	0.17	0.007		-0.24	-0.65, 0.17	0.24	0.005
Romboutsia	0.04	-0.12, 0.20	0.59	<0.001		0.1	-0.11, 0.32	0.35	0.003		0.06	-0.36, 0.48	0.78	<0.001		0	-0.18, 0.18	0.99	<0.001		0	-0.10, 0.10	0.96	<0.001		0	-0.12, 0.12	0.99	<0.001		0	-0.15, 0.15	0.96	<0.001		0.03	-0.07, 0.12	0.58	<0.001		-0.06	-0.46, 0.35	0.78	<0.001		0.01	-0.38, 0.40	0.96	<0.001
Eggerthella	0.07	-0.13, 0.26	0.52	0.001		0.12	-0.14, 0.39	0.37	0.003		-0.15	-0.69, 0.39	0.58	0.001		0.11	-0.11, 0.33	0.34	0.003		-0.01	-0.13, 0.12	0.92	<0.001		-0.01	-0.16, 0.14	0.89	<0.001		0.1	-0.09, 0.29	0.29	0.004		0.13	0.01, 0.25	0.04	0.01		-0.2	-0.70, 0.30	0.43	0.002		-0.01	-0.49, 0.47	0.96	<0.001
Dorea	0.11	-0.03, 0.25	0.13	0.008		0.15	-0.04, 0.34	0.12	0.008		0.13	-0.25, 0.51	0.49	0.002		0.16	0.00, 0.32	0.05	0.01		0.05	-0.03, 0.14	0.23	0.005		0.09	-0.01, 0.20	0.07	0.01		0.07	-0.06, 0.20	0.3	0.004		0.08	0.00, 0.17	0.05	0.01		-0.1	-0.46, 0.25	0.56	0.001		0.14	-0.20, 0.48	0.41	0.002
Hungatella	0.13	-0.02, 0.29	0.09	0.009		0.13	-0.08, 0.33	0.24	0.005		0.31	-0.11, 0.72	0.14	0.007		0	-0.18, 0.17	0.96	<0.001		0.01	-0.09, 0.11	0.83	<0.001		0.05	-0.07, 0.16	0.42	0.002		-0.04	-0.19, 0.10	0.58	<0.001		0.03	-0.06, 0.12	0.51	0.001		0.05	-0.34, 0.43	0.81	<0.001		-0.2	-0.58, 0.17	0.28	0.004
Eisenbergiella	0.06	-0.10, 0.22	0.46	0.002		0.07	-0.14, 0.28	0.53	0.001		0.07	-0.34, 0.49	0.72	<0.001		0.09	-0.09, 0.27	0.31	0.003		-0.01	-0.11, 0.09	0.81	<0.001		0.09	-0.03, 0.21	0.13	0.007		0.05	-0.10, 0.20	0.5	0.002		0.01	-0.08, 0.11	0.79	<0.001		-0.02	-0.41, 0.37	0.91	<0.001		-0.14	-0.52, 0.24	0.47	0.002
Klebsiella	-0.07	-0.24, 0.10	0.43	0.002		-0.24	-0.47, -0.02	0.03	0.01		-0.06	-0.51, 0.39	0.8	<0.001		-0.1	-0.28, 0.09	0.29	0.004		-0.04	-0.14, 0.07	0.48	0.002		-0.02	-0.15, 0.10	0.71	<0.001		0.06	-0.10, 0.22	0.46	0.002		-0.02	-0.12, 0.08	0.71	<0.001		0.18	-0.24, 0.60	0.39	0.003		0.22	-0.19, 0.62	0.29	0.004
Intestinibacter	0.05	-0.13, 0.23	0.58	<0.001		0.05	-0.19, 0.30	0.67	<0.001		0.26	-0.22, 0.75	0.28	0.004		-0.06	-0.26, 0.14	0.54	0.001		0	-0.12, 0.11	0.97	<0.001		0.06	-0.08, 0.19	0.4	0.002		0	-0.17, 0.17	1	<0.001		-0.01	-0.12, 0.10	0.82	<0.001		-0.29	-0.75, 0.16	0.2	0.006		-0.15	-0.58, 0.29	0.5	0.002
Subdoligranulum	0.18	0.03, 0.34	0.02	0.02		0.14	-0.06, 0.35	0.17	0.006		0.18	-0.24, 0.59	0.4	0.002		0.08	-0.09, 0.25	0.37	0.003		0.01	-0.09, 0.11	0.82	<0.001		0.14	0.03, 0.25	0.02	0.02		0.01	-0.14, 0.15	0.93	<0.001		0	-0.10, 0.09	0.94	<0.001		0.03	-0.36, 0.43	0.86	<0.001		-0.29	-0.67, 0.08	0.13	0.008
Dialister	0	-0.18, 0.19	0.97	<0.001		0	-0.25, 0.25	0.99	<0.001		0.05	-0.44, 0.54	0.84	<0.001		0.03	-0.18, 0.23	0.79	<0.001		-0.05	-0.17, 0.06	0.37	0.003		-0.01	-0.15, 0.12	0.87	<0.001		0.04	-0.14, 0.21	0.67	<0.001		0.09	-0.02, 0.20	0.1	0.009		0.11	-0.35, 0.57	0.64	<0.001		0.07	-0.38, 0.52	0.76	<0.001
Butyricicoccus	-0.08	-0.23, 0.08	0.33	0.003		-0.25	-0.46, -0.05	0.02	0.02		-0.11	-0.52, 0.30	0.6	<0.001		0.05	-0.12, 0.22	0.59	<0.001		0	-0.10, 0.10	0.99	<0.001		0.05	-0.06, 0.17	0.38	0.003		0.05	-0.10, 0.19	0.51	0.001		0.08	-0.01, 0.17	0.07	0.01		0.2	-0.18, 0.59	0.3	0.004		0.09	-0.28, 0.46	0.64	<0.001
Erysipelotrichaceae incertae sedis	0.15	-0.05, 0.34	0.14	0.007		0.21	-0.05, 0.47	0.11	0.008		0.36	-0.16, 0.88	0.17	0.006		-0.06	-0.28, 0.15	0.57	0.001		0.06	-0.07, 0.18	0.36	0.003		0.04	-0.11, 0.18	0.6	<0.001		0.01	-0.17, 0.20	0.89	<0.001		-0.04	-0.16, 0.07	0.48	0.002		-0.09	-0.58, 0.40	0.73	<0.001		-0.43	-0.89, 0.04	0.07	0.01
Coprococcus	0.06	-0.10, 0.23	0.46	0.002		0.35	0.14, 0.57	0.002	0.03		0.33	-0.11, 0.77	0.14	0.007		0.05	-0.13, 0.23	0.59	<0.001		0.04	-0.06, 0.14	0.46	0.002		0.12	0.00, 0.25	0.04	0.01		0.08	-0.08, 0.23	0.32	0.003		0.09	-0.01, 0.18	0.08	0.01		-0.23	-0.64, 0.18	0.27	0.004		-0.35	-0.75, 0.04	0.08	0.01
Haemophilus	-0.02	-0.19, 0.15	0.79	<0.001		0.11	-0.12, 0.33	0.36	0.003		-0.45	-0.89, 0.00	0.05	0.01		-0.08	-0.27, 0.11	0.4	0.002		-0.03	-0.13, 0.08	0.64	<0.001		-0.04	-0.17, 0.08	0.49	0.002		-0.02	-0.18, 0.14	0.81	<0.001		0.03	-0.07, 0.13	0.51	0.001		0.07	-0.35, 0.49	0.74	<0.001		0.17	-0.24, 0.58	0.41	0.002
Oscillibacter	0.19	0.02, 0.36	0.03	0.02		0.12	-0.11, 0.35	0.3	0.004		0.2	-0.26, 0.67	0.39	0.002		0.08	-0.11, 0.28	0.4	0.002		0.09	-0.02, 0.20	0.1	0.009		0.19	0.06, 0.31	0.004	0.03		0.08	-0.08, 0.25	0.32	0.003		0.04	-0.06, 0.15	0.42	0.002		-0.29	-0.72, 0.14	0.19	0.006		-0.25	-0.66, 0.17	0.24	0.005
Terrisporobacter	-0.02	-0.19, 0.16	0.86	<0.001		-0.02	-0.25, 0.21	0.85	<0.001		-0.33	-0.80, 0.13	0.16	0.007		-0.05	-0.25, 0.14	0.6	<0.001		-0.07	-0.18, 0.04	0.22	0.005		-0.02	-0.15, 0.11	0.72	<0.001		0.06	-0.10, 0.23	0.47	0.002		0.04	-0.07, 0.14	0.47	0.002		0.32	-0.11, 0.76	0.14	0.007		-0.09	-0.51, 0.33	0.68	<0.001
Lactococcus	-0.03	-0.21, 0.16	0.78	<0.001		0.02	-0.23, 0.27	0.86	<0.001		0.44	-0.05, 0.92	0.08	0.01		0.08	-0.12, 0.28	0.42	0.002		0.14	0.02, 0.25	0.02	0.02		0.15	0.02, 0.28	0.03	0.02		0.31	0.15, 0.48	0.0003	0.04		0.07	-0.03, 0.18	0.18	0.006		0.04	-0.42, 0.50	0.87	<0.001		-0.3	-0.75, 0.14	0.18	0.006
Anaerotruncus	0.14	-0.07, 0.35	0.18	0.006		0.02	-0.26, 0.30	0.9	<0.001		0.1	-0.45, 0.66	0.71	<0.001		0.14	-0.09, 0.38	0.23	0.005		0.08	-0.05, 0.21	0.23	0.005		0.13	-0.03, 0.29	0.1	0.009		0.02	-0.18, 0.22	0.88	<0.001		0.03	-0.10, 0.15	0.64	<0.001		0.35	-0.18, 0.89	0.19	0.006		-0.01	-0.53, 0.50	0.96	<0.001
Granulicatella	-0.19	-0.42, 0.04	0.1	0.009		-0.16	-0.47, 0.15	0.3	0.003		-0.19	-0.80, 0.41	0.53	0.001		0.03	-0.23, 0.28	0.83	<0.001		0.08	-0.07, 0.22	0.29	0.004		0.02	-0.14, 0.19	0.77	<0.001		0.18	-0.04, 0.39	0.1	0.009		0.06	-0.08, 0.20	0.4	0.002		-0.15	-0.72, 0.43	0.61	<0.001		-0.49	-1.04, 0.06	0.08	0.01
Peptoniphilus	-0.01	-0.27, 0.25	0.93	<0.001		-0.02	-0.36, 0.33	0.93	<0.001		0.26	-0.42, 0.95	0.45	0.002		0.11	-0.18, 0.40	0.45	0.002		0.07	-0.09, 0.23	0.4	0.002		0	-0.19, 0.19	0.98	<0.001		0.08	-0.16, 0.32	0.53	0.001		0.12	-0.04, 0.27	0.13	0.007		-0.27	-0.91, 0.37	0.41	0.002		0.15	-0.47, 0.76	0.64	<0.001
Saccharibacteria genera incertae sedis	-0.01	-0.27, 0.24	0.92	<0.001		0.13	-0.21, 0.47	0.45	0.002		0.2	-0.47, 0.88	0.55	0.001		0.16	-0.12, 0.44	0.27	0.004		0.1	-0.06, 0.26	0.22	0.005		0.08	-0.11, 0.26	0.41	0.002		0.28	0.04, 0.51	0.02	0.02		0.09	-0.06, 0.24	0.23	0.005		0.31	-0.33, 0.94	0.34	0.003		-0.15	-0.76, 0.47	0.64	<0.001
1Child Behavior Checklist (CBCL), Social Responsiveness Scale (SRS-2) and Behavior Rating Inventory of Executive Function, Pre-school (BRIEF-P) are continuous raw scores. Wechsler Preschool and Primary Scale of Intelligence (WPPSI-IV) are continuous scores standardized on child age at evaluation and on the neuropsychologist who conducted the test. 2Average changes in neurodeveloppemnt scores when…

## Sheet: Table S7
Gut microbiota parameters	N2	Verbal comprehension WPPSI-IV score at 3 years								Visuospatial WPPSI-IV score at 3 years								Work memory WPPSI-IV score at 3 years								Total WPPSI-IV score at 3 years
		Standardized on the neuropsychologist who conducted the test1				Not standardized on the neuropsychologist who conducted the test				Standardized on the neuropsychologist who conducted the test1				Not standardized on the neuropsychologist who conducted the test				Standardized on the neuropsychologist who conducted the test1				Not standardized on the neuropsychologist who conducted the test				Standardized on the neuropsychologist who conducted the test1				Not standardized on the neuropsychologist who conducted the test
		Beta3	95% CI4	p-value5		Beta6	95% CI4	p-value5		Beta3	95% CI4	p-value5		Beta6	95% CI4	p-value5		Beta3	95% CI4	p-value5		Beta6	95% CI4	p-value5		Beta3	95% CI4	p-value5		Beta6	95% CI4	p-value5
α-diversity analysis
Specific richness	310	-0.14	-0.63, 0.35	0.57		-0.18	-0.67, 0.32	0.48		-0.2	-0.68, 0.27	0.4		-0.16	-0.65, 0.33	0.52		-0.1	-0.57, 0.36	0.66		-0.17	-0.65, 0.30	0.48		-0.14	-0.62, 0.34	0.56		-0.15	-0.64, 0.34	0.56
Shannon diversity	310	-1.49	-3.85, 0.88	0.22		-1.53	-3.91, 0.84	0.2		-0.31	-2.59, 1.96	0.79		0.07	-2.28, 2.42	0.96		-1.47	-3.71, 0.76	0.2		-1.44	-3.72, 0.85	0.22		-1.24	-3.55, 1.07	0.29		-1.05	-3.40, 1.31	0.38
Phylum analysis
Firmicutes	315	-0.19	-0.84, 0.46	0.56		-0.24	-0.89, 0.41	0.47		-0.13	-0.76, 0.50	0.68		-0.16	-0.81, 0.48	0.62		-0.06	-0.68, 0.56	0.85		-0.13	-0.77, 0.50	0.68		-0.25	-0.89, 0.39	0.44		-0.32	-0.96, 0.33	0.34
Actinobacteria	315	-0.26	-0.85, 0.32	0.38		-0.25	-0.83, 0.34	0.41		-0.01	-0.57, 0.56	0.99		-0.01	-0.59, 0.57	0.97		0.29	-0.27, 0.85	0.31		0.34	-0.23, 0.90	0.25		-0.04	-0.61, 0.53	0.89		-0.02	-0.61, 0.56	0.94
Bacteroidetes	315	0.26	-0.46, 0.99	0.47		0.26	-0.47, 0.99	0.48		0.28	-0.42, 0.97	0.43		0.38	-0.34, 1.09	0.3		-0.14	-0.83, 0.55	0.69		-0.21	-0.91, 0.50	0.57		0.26	-0.45, 0.97	0.47		0.32	-0.40, 1.04	0.38
Proteobacteria	315	-0.03	-0.86, 0.80	0.94		-0.01	-0.84, 0.83	0.99		-0.25	-1.04, 0.55	0.55		-0.24	-1.06, 0.58	0.56		-0.48	-1.26, 0.31	0.23		-0.38	-1.19, 0.42	0.35		-0.22	-1.03, 0.59	0.59		-0.2	-1.02, 0.63	0.64
Genus analysis
Bifidobacterium	315	-0.18	-1.18, 0.82	0.73		-0.16	-1.16, 0.85	0.76		0.12	-0.84, 1.09	0.8		0.19	-0.80, 1.18	0.71		0.63	-0.32, 1.57	0.2		0.69	-0.28, 1.66	0.16		0.11	-0.87, 1.09	0.83		0.19	-0.81, 1.18	0.71
Bacteroides	315	-0.08	-0.58, 0.42	0.75		-0.11	-0.61, 0.39	0.68		0.21	-0.27, 0.69	0.39		0.32	-0.17, 0.82	0.2		-0.35	-0.82, 0.12	0.14		-0.36	-0.85, 0.12	0.14		0.01	-0.48, 0.50	0.97		0.07	-0.43, 0.56	0.78
Blautia	315	-0.02	-0.51, 0.48	0.95		-0.04	-0.53, 0.46	0.88		-0.25	-0.73, 0.22	0.29		-0.2	-0.68, 0.29	0.43		0.01	-0.45, 0.48	0.95		0.05	-0.43, 0.53	0.84		-0.12	-0.60, 0.36	0.63		-0.09	-0.58, 0.40	0.71
Escherichia and Shigella	315	-0.01	-0.52, 0.49	0.96		-0.02	-0.52, 0.49	0.95		0.08	-0.41, 0.57	0.75		0.21	-0.29, 0.71	0.42		-0.08	-0.56, 0.40	0.75		-0.01	-0.51, 0.48	0.95		0.02	-0.47, 0.52	0.92		0.12	-0.38, 0.62	0.64
Akkermansia	315	-0.06	-0.37, 0.26	0.72		-0.05	-0.37, 0.26	0.73		0.01	-0.30, 0.31	0.96		0	-0.31, 0.31	1		-0.06	-0.36, 0.23	0.67		-0.07	-0.37, 0.24	0.66		-0.04	-0.34, 0.27	0.81		-0.04	-0.35, 0.27	0.8
Faecalibacterium	315	-0.08	-0.40, 0.24	0.62		-0.08	-0.41, 0.24	0.61		0.19	-0.12, 0.50	0.23		0.15	-0.17, 0.47	0.35		-0.05	-0.35, 0.26	0.76		-0.1	-0.41, 0.21	0.53		0.05	-0.26, 0.37	0.74		0.01	-0.31, 0.33	0.93
Streptococcus	315	-0.15	-0.65, 0.35	0.55		-0.18	-0.68, 0.32	0.48		0.17	-0.32, 0.65	0.5		0.21	-0.29, 0.71	0.41		-0.28	-0.75, 0.20	0.26		-0.28	-0.77, 0.20	0.25		-0.08	-0.57, 0.41	0.74		-0.07	-0.57, 0.43	0.79
Clostridium XlVa	315	-0.27	-0.85, 0.31	0.35		-0.31	-0.89, 0.28	0.3		-0.3	-0.86, 0.26	0.29		-0.22	-0.80, 0.35	0.45		-0.32	-0.87, 0.23	0.25		-0.35	-0.91, 0.21	0.22		-0.47	-1.03, 0.10	0.1		-0.44	-1.01, 0.14	0.14
Lachnospiracea incertae sedis	315	-0.25	-0.97, 0.46	0.48		-0.26	-0.97, 0.46	0.48		-0.22	-0.91, 0.47	0.53		-0.25	-0.96, 0.45	0.48		-0.08	-0.75, 0.60	0.83		-0.1	-0.79, 0.60	0.78		-0.33	-1.02, 0.37	0.36		-0.35	-1.06, 0.36	0.33
Anaerostipes	315	-0.22	-0.60, 0.15	0.24		-0.27	-0.65, 0.10	0.15		-0.14	-0.50, 0.23	0.46		-0.04	-0.42, 0.33	0.82		-0.06	-0.42, 0.30	0.73		-0.12	-0.48, 0.25	0.53		-0.19	-0.56, 0.17	0.3		-0.16	-0.53, 0.22	0.41
Gemmiger	315	-0.34	-0.65, -0.03	0.03		-0.34	-0.65, -0.03	0.03		-0.11	-0.41, 0.19	0.48		-0.13	-0.44, 0.18	0.4		-0.25	-0.55, 0.05	0.1		-0.27	-0.57, 0.04	0.08		-0.28	-0.58, 0.03	0.07		-0.3	-0.61, 0.01	0.06
Ruminococcus	315	-0.27	-0.57, 0.02	0.07		-0.27	-0.56, 0.02	0.07		0.04	-0.25, 0.32	0.79		-0.04	-0.33, 0.25	0.78		-0.02	-0.30, 0.26	0.88		-0.08	-0.37, 0.21	0.58		-0.12	-0.41, 0.16	0.4		-0.18	-0.48, 0.11	0.21
Clostridium XVIII	315	0.09	-0.68, 0.85	0.82		0.14	-0.63, 0.91	0.73		-0.37	-1.11, 0.37	0.33		-0.36	-1.12, 0.40	0.36		0.56	-0.17, 1.28	0.13		0.69	-0.05, 1.43	0.07		-0.06	-0.81, 0.69	0.87		-0.02	-0.78, 0.75	0.97
Clostridium sensu stricto	315	-0.18	-0.61, 0.25	0.41		-0.19	-0.62, 0.24	0.38		-0.14	-0.56, 0.27	0.51		-0.14	-0.56, 0.29	0.53		0.18	-0.23, 0.59	0.39		0.2	-0.22, 0.61	0.36		-0.17	-0.59, 0.25	0.44		-0.18	-0.61, 0.24	0.4
Enterococcus	315	0.14	-0.23, 0.50	0.47		0.19	-0.18, 0.55	0.32		0.12	-0.23, 0.48	0.49		0.09	-0.27, 0.46	0.61		0.19	-0.15, 0.54	0.27		0.28	-0.07, 0.64	0.12		0.19	-0.16, 0.55	0.29		0.21	-0.16, 0.57	0.26
Cellulosibacter	315	-0.09	-0.40, 0.23	0.59		-0.09	-0.41, 0.23	0.56		0.1	-0.20, 0.41	0.51		0.07	-0.25, 0.38	0.68		-0.09	-0.39, 0.21	0.55		-0.13	-0.44, 0.17	0.39		0.05	-0.26, 0.36	0.76		0.01	-0.30, 0.33	0.94
Enterobacter	315	0.34	-0.05, 0.72	0.09		0.35	-0.03, 0.74	0.07		0.08	-0.29, 0.46	0.65		0.12	-0.27, 0.50	0.55		0.19	-0.17, 0.56	0.3		0.26	-0.11, 0.64	0.17		0.25	-0.13, 0.62	0.2		0.28	-0.10, 0.67	0.14
Roseburia	315	-0.16	-0.50, 0.18	0.35		-0.17	-0.50, 0.17	0.33		0.1	-0.23, 0.42	0.55		0.12	-0.22, 0.45	0.48		-0.06	-0.38, 0.26	0.71		-0.07	-0.39, 0.26	0.69		-0.03	-0.36, 0.29	0.84		-0.03	-0.37, 0.31	0.86
Veillonella	315	-0.17	-0.56, 0.21	0.37		-0.18	-0.57, 0.21	0.36		-0.14	-0.51, 0.23	0.46		-0.1	-0.48, 0.29	0.62		-0.07	-0.44, 0.29	0.69		-0.07	-0.44, 0.31	0.73		-0.23	-0.60, 0.15	0.23		-0.21	-0.59, 0.18	0.29
Fusicatenibacter	315	-0.36	-0.68, -0.03	0.03		-0.39	-0.71, -0.06	0.02		-0.19	-0.51, 0.12	0.23		-0.2	-0.52, 0.13	0.23		-0.26	-0.57, 0.05	0.09		-0.31	-0.63, 0.00	0.05		-0.33	-0.65, -0.01	0.04		-0.35	-0.68, -0.03	0.03
Parabacteroides	315	0.07	-0.28, 0.41	0.71		0.05	-0.30, 0.39	0.79		0.11	-0.22, 0.44	0.52		0.16	-0.18, 0.50	0.36		0.06	-0.27, 0.39	0.72		0.05	-0.29, 0.38	0.77		0.1	-0.24, 0.43	0.58		0.12	-0.23, 0.46	0.51
Collinsella	315	0.05	-0.30, 0.40	0.78		0.03	-0.31, 0.38	0.85		0.06	-0.28, 0.39	0.74		0.1	-0.24, 0.45	0.55		0.06	-0.27, 0.39	0.71		0.06	-0.28, 0.39	0.74		0.03	-0.31, 0.37	0.86		0.05	-0.29, 0.40	0.76
Alistipes	315	0.04	-0.31, 0.38	0.84		0.05	-0.29, 0.40	0.75		-0.11	-0.44, 0.21	0.49		-0.21	-0.55, 0.13	0.22		-0.04	-0.37, 0.28	0.79		-0.09	-0.42, 0.24	0.6		-0.04	-0.37, 0.29	0.82		-0.11	-0.45, 0.23	0.53
Flavonifractor	315	-0.1	-0.59, 0.39	0.69		-0.11	-0.60, 0.38	0.66		-0.1	-0.58, 0.37	0.67		-0.08	-0.56, 0.41	0.76		-0.31	-0.78, 0.15	0.19		-0.36	-0.83, 0.12	0.14		-0.23	-0.71, 0.25	0.34		-0.23	-0.72, 0.26	0.36
Ruminococcus 2	315	-0.27	-0.68, 0.13	0.19		-0.32	-0.73, 0.09	0.13		-0.29	-0.68, 0.11	0.15		-0.27	-0.68, 0.13	0.18		-0.15	-0.54, 0.24	0.44		-0.27	-0.67, 0.12	0.17		-0.34	-0.74, 0.05	0.09		-0.36	-0.77, 0.04	0.08
Clostridium IV	315	-0.3	-0.72, 0.13	0.17		-0.31	-0.73, 0.12	0.16		-0.24	-0.65, 0.17	0.24		-0.27	-0.69, 0.15	0.21		-0.42	-0.82, -0.02	0.04		-0.44	-0.86, -0.03	0.03		-0.38	-0.79, 0.03	0.07		-0.41	-0.83, 0.01	0.06
Romboutsia	315	-0.06	-0.46, 0.35	0.78		-0.05	-0.45, 0.35	0.81		0.01	-0.38, 0.40	0.96		-0.05	-0.45, 0.35	0.8		0.13	-0.25, 0.51	0.5		0.14	-0.25, 0.53	0.48		0.06	-0.34, 0.45	0.78		0.01	-0.39, 0.41	0.98
Eggerthella	315	-0.2	-0.70, 0.30	0.43		-0.2	-0.70, 0.30	0.44		-0.01	-0.49, 0.47	0.96		-0.01	-0.50, 0.48	0.97		-0.1	-0.57, 0.37	0.68		-0.09	-0.58, 0.39	0.7		-0.12	-0.60, 0.37	0.63		-0.11	-0.60, 0.39	0.67
Dorea	315	-0.1	-0.46, 0.25	0.56		-0.13	-0.48, 0.23	0.49		0.14	-0.20, 0.48	0.41		0.14	-0.21, 0.49	0.43		-0.14	-0.47, 0.20	0.42		-0.18	-0.53, 0.16	0.3		-0.02	-0.36, 0.33	0.93		-0.03	-0.38, 0.32	0.86
Hungatella	315	0.05	-0.34, 0.43	0.81		0.05	-0.33, 0.44	0.78		-0.2	-0.58, 0.17	0.28		-0.22	-0.61, 0.16	0.25		-0.31	-0.68, 0.06	0.1		-0.34	-0.72, 0.03	0.07		-0.17	-0.55, 0.21	0.37		-0.19	-0.57, 0.20	0.34
Eisenbergiella	315	-0.02	-0.41, 0.37	0.91		-0.01	-0.40, 0.38	0.96		-0.14	-0.52, 0.24	0.47		-0.25	-0.64, 0.13	0.2		0.02	-0.36, 0.39	0.93		-0.03	-0.41, 0.35	0.88		-0.11	-0.49, 0.27	0.56		-0.19	-0.58, 0.20	0.34
Klebsiella	315	0.18	-0.24, 0.60	0.39		0.21	-0.21, 0.63	0.33		0.22	-0.19, 0.62	0.29		0.26	-0.16, 0.67	0.22		0.02	-0.38, 0.42	0.91		0.12	-0.29, 0.53	0.56		0.19	-0.22, 0.60	0.37		0.24	-0.18, 0.66	0.26
Intestinibacter	315	-0.29	-0.75, 0.16	0.2		-0.32	-0.77, 0.14	0.17		-0.15	-0.58, 0.29	0.5		-0.18	-0.63, 0.27	0.44		-0.09	-0.52, 0.34	0.67		-0.12	-0.56, 0.31	0.58		-0.34	-0.78, 0.10	0.13		-0.38	-0.83, 0.06	0.09
Subdoligranulum	315	0.03	-0.36, 0.43	0.86		0.05	-0.34, 0.45	0.79		-0.29	-0.67, 0.08	0.13		-0.37	-0.75, 0.02	0.07		-0.12	-0.50, 0.25	0.52		-0.1	-0.48, 0.29	0.62		-0.14	-0.52, 0.25	0.49		-0.18	-0.57, 0.21	0.36
Dialister	315	0.11	-0.35, 0.57	0.64		0.09	-0.38, 0.55	0.71		0.07	-0.38, 0.52	0.76		-0.04	-0.50, 0.42	0.85		-0.04	-0.48, 0.40	0.87		-0.17	-0.62, 0.28	0.46		0.16	-0.29, 0.62	0.48		0.04	-0.42, 0.50	0.86
Butyricicoccus	315	0.2	-0.18, 0.59	0.3		0.2	-0.19, 0.59	0.31		0.09	-0.28, 0.46	0.64		0.04	-0.34, 0.43	0.82		-0.05	-0.42, 0.32	0.79		-0.06	-0.44, 0.32	0.75		0.16	-0.22, 0.54	0.41		0.12	-0.27, 0.50	0.56
Erysipelotrichaceae incertae sedis	315	-0.09	-0.58, 0.40	0.73		-0.1	-0.60, 0.39	0.68		-0.43	-0.89, 0.04	0.07		-0.45	-0.94, 0.03	0.06		-0.13	-0.59, 0.34	0.59		-0.15	-0.63, 0.32	0.52		-0.35	-0.83, 0.12	0.15		-0.38	-0.87, 0.10	0.12
Coprococcus	315	-0.23	-0.64, 0.18	0.27		-0.25	-0.67, 0.16	0.23		-0.35	-0.75, 0.04	0.08		-0.34	-0.75, 0.07	0.1		-0.11	-0.50, 0.28	0.59		-0.14	-0.54, 0.26	0.5		-0.31	-0.71, 0.09	0.13		-0.33	-0.73, 0.08	0.12
Haemophilus	315	0.07	-0.35, 0.49	0.74		0.07	-0.36, 0.49	0.75		0.17	-0.24, 0.58	0.41		0.26	-0.16, 0.68	0.23		-0.07	-0.47, 0.33	0.74		-0.02	-0.43, 0.39	0.92		0.09	-0.33, 0.50	0.68		0.15	-0.27, 0.57	0.49
Oscillibacter	315	-0.29	-0.72, 0.14	0.19		-0.29	-0.72, 0.14	0.18		-0.25	-0.66, 0.17	0.24		-0.34	-0.77, 0.08	0.11		-0.47	-0.88, -0.07	0.02		-0.55	-0.96, -0.14	0.009		-0.27	-0.69, 0.15	0.21		-0.34	-0.77, 0.08	0.11
Terrisporobacter	315	0.32	-0.11, 0.76	0.14		0.32	-0.11, 0.76	0.15		-0.09	-0.51, 0.33	0.68		-0.12	-0.55, 0.31	0.58		0.25	-0.16, 0.66	0.23		0.24	-0.18, 0.67	0.26		0.12	-0.31, 0.55	0.58		0.09	-0.34, 0.52	0.68
Lactococcus	315	0.04	-0.42, 0.50	0.87		0.05	-0.41, 0.52	0.82		-0.3	-0.75, 0.14	0.18		-0.25	-0.71, 0.20	0.27		0.06	-0.37, 0.50	0.77		0.14	-0.31, 0.59	0.54		-0.09	-0.54, 0.36	0.71		-0.05	-0.50, 0.41	0.84
Anaerotruncus	315	0.35	-0.18, 0.89	0.19		0.35	-0.18, 0.89	0.2		-0.01	-0.53, 0.50	0.96		-0.11	-0.64, 0.42	0.68		0.2	-0.30, 0.71	0.43		0.11	-0.41, 0.63	0.67		0.21	-0.31, 0.73	0.43		0.12	-0.41, 0.65	0.65
Granulicatella	315	-0.15	-0.72, 0.43	0.61		-0.16	-0.73, 0.42	0.59		-0.49	-1.04, 0.06	0.08		-0.43	-1.00, 0.14	0.14		0.09	-0.45, 0.64	0.74		0.12	-0.43, 0.68	0.66		-0.36	-0.92, 0.20	0.2		-0.33	-0.90, 0.24	0.25
Peptoniphilus	315	-0.27	-0.91, 0.37	0.41		-0.29	-0.93, 0.36	0.38		0.15	-0.47, 0.76	0.64		0.1	-0.53, 0.74	0.75		0.38	-0.23, 0.98	0.22		0.27	-0.35, 0.89	0.39		0	-0.63, 0.62	0.99		-0.06	-0.70, 0.58	0.85
Saccharibacteria genera incertae sedis	315	0.31	-0.33, 0.94	0.34		0.29	-0.35, 0.93	0.38		-0.15	-0.76, 0.47	0.64		-0.1	-0.73, 0.54	0.77		0.01	-0.60, 0.62	0.97		0.01	-0.61, 0.63	0.98		0.1	-0.52, 0.73	0.75		0.12	-0.51, 0.76	0.7
1Correspond to the main analyses Table 2, Table 4 and Table S4. 2Number of observations. 3Average changes in WPPSI-IV scores when the specific richness increased by 10 ASVs or when the Shannon diversity increased by one unit, or when the phylum relative abundance increase by 10%, or when the relative abundance of the genera is multiplied by Euler number e (depending on the explanatory variable co…

## Sheet: Table S8
Gut microbiota parameters	Internalizing CBCL score at 2 years																	Externalizing CBCL score at 2 years																	Total SRS-II score at 3 years
	N3	Standardized on technical factors1								Not standardized on technical factors								N3	Standardized on technical factors1								Not standardized on technical factors								N3	Standardized on technical factors1								Not standardized on technical factors
		Adjusted on exposure’s predictors2				Not adjusted on exposure’s predictors				Adjusted on exposure’s predictors				Not adjusted on exposure’s predictors					Adjusted on exposure’s predictors2				Not adjusted on exposure’s predictors				Adjusted on exposure’s predictors				Not adjusted on exposure’s predictors					Adjusted on exposure’s predictors2				Not adjusted on exposure’s predictors				Adjusted on exposure’s predictors				Not adjusted on exposure’s predictors
		Beta4	95% CI5	p-value6		Beta7	95% CI5	p-value6		Beta4	95% CI5	p-value6		Beta7	95% CI5	p-value6			Beta4	95% CI5	p-value6		Beta7	95% CI5	p-value6		Beta4	95% CI5	p-value6		Beta7	95% CI5	p-value6			Beta4	95% CI5	p-value6		Beta7	95% CI5	p-value6		Beta4	95% CI5	p-value6		Beta7	95% CI5
α-diversity analysis
Specific richness	332	0.07	-0.13, 0.27	0.49		0.08	-0.11, 0.28	0.4		0.07	-0.12, 0.27	0.46		0.09	-0.10, 0.28	0.37		331	-0.04	-0.31, 0.22	0.75		-0.06	-0.32, 0.20	0.66		-0.06	-0.32, 0.20	0.66		-0.07	-0.33, 0.18	0.57		327	0.21	-0.32, 0.74	0.44		0.21	-0.32, 0.73	0.44		0.16	-0.36, 0.68	0.54		0.16	-0.35, 0.67
Shannon diversity	332	0.41	-0.53, 1.34	0.39		0.46	-0.47, 1.38	0.33		0.42	-0.51, 1.35	0.38		0.47	-0.45, 1.39	0.32		331	0.57	-0.69, 1.82	0.37		0.48	-0.76, 1.72	0.44		0.52	-0.73, 1.76	0.41		0.43	-0.80, 1.66	0.49		327	0.15	-2.34, 2.64	0.91		0.16	-2.30, 2.61	0.9		0.04	-2.44, 2.51	0.98		0.05	-2.39, 2.49
Phylum analysis
Firmicutes	336	-0.01	-0.27, 0.24	0.92		-0.02	-0.27, 0.24	0.9		-0.01	-0.27, 0.25	0.94		-0.01	-0.27, 0.24	0.93		335	0.29	-0.05, 0.64	0.09		0.28	-0.07, 0.62	0.11		0.28	-0.06, 0.62	0.11		0.26	-0.08, 0.60	0.13		332	-0.07	-0.75, 0.62	0.85		-0.07	-0.75, 0.61	0.84		-0.09	-0.77, 0.59	0.8		-0.09	-0.77, 0.58
Actinobacteria	336	0.17	-0.07, 0.40	0.16		0.16	-0.07, 0.39	0.17		0.17	-0.07, 0.40	0.16		0.16	-0.07, 0.39	0.17		335	0.17	-0.14, 0.49	0.28		0.17	-0.14, 0.48	0.28		0.17	-0.14, 0.49	0.28		0.17	-0.14, 0.48	0.28		332	0.43	-0.20, 1.05	0.18		0.41	-0.21, 1.03	0.19		0.43	-0.20, 1.05	0.18		0.41	-0.21, 1.03
Bacteroidetes	336	-0.05	-0.34, 0.24	0.73		-0.04	-0.33, 0.25	0.77		-0.05	-0.34, 0.24	0.73		-0.04	-0.33, 0.25	0.77		335	-0.14	-0.53, 0.25	0.48		-0.14	-0.53, 0.25	0.49		-0.14	-0.53, 0.25	0.48		-0.14	-0.53, 0.25	0.49		332	0.18	-0.60, 0.96	0.66		0.18	-0.59, 0.96	0.65		0.18	-0.60, 0.96	0.66		0.18	-0.59, 0.96
Proteobacteria	336	-0.28	-0.60, 0.05	0.1		-0.28	-0.60, 0.05	0.1		-0.28	-0.60, 0.05	0.1		-0.28	-0.60, 0.05	0.1		335	-0.48	-0.92, -0.05	0.03		-0.47	-0.91, -0.04	0.03		-0.48	-0.92, -0.05	0.03		-0.47	-0.91, -0.04	0.03		332	-1.07	-1.91, -0.22	0.01		-1.05	-1.89, -0.22	0.01		-1.07	-1.91, -0.22	0.01		-1.05	-1.89, -0.22
Genus analysis
Bifidobacterium	336	0.36	-0.01, 0.74	0.06		0.36	-0.02, 0.74	0.06		0.36	-0.01, 0.74	0.06		0.36	-0.02, 0.74	0.06		335	0.58	0.07, 1.08	0.03		0.57	0.06, 1.07	0.03		0.58	0.07, 1.08	0.03		0.57	0.06, 1.07	0.03		332	0.72	-0.30, 1.74	0.16		0.7	-0.31, 1.71	0.17		0.72	-0.30, 1.74	0.16		0.7	-0.31, 1.71
Bacteroides	336	0.11	-0.09, 0.30	0.29		0.11	-0.09, 0.30	0.27		0.11	-0.09, 0.30	0.29		0.11	-0.09, 0.30	0.27		335	0.08	-0.18, 0.35	0.53		0.07	-0.19, 0.34	0.57		0.08	-0.18, 0.35	0.53		0.07	-0.19, 0.34	0.57		332	0.17	-0.36, 0.69	0.53		0.16	-0.35, 0.68	0.54		0.17	-0.36, 0.69	0.53		0.16	-0.35, 0.68
Blautia	336	0.02	-0.18, 0.21	0.88		0.02	-0.18, 0.21	0.86		0.01	-0.19, 0.20	0.94		0.01	-0.18, 0.20	0.93		335	0.17	-0.09, 0.43	0.2		0.15	-0.11, 0.41	0.24		0.17	-0.09, 0.43	0.21		0.15	-0.11, 0.41	0.26		332	-0.01	-0.53, 0.51	0.98		-0.01	-0.53, 0.51	0.96		-0.02	-0.54, 0.50	0.93		-0.03	-0.55, 0.49
Escherichia and Shigella	336	-0.04	-0.24, 0.16	0.68		-0.06	-0.26, 0.14	0.54		-0.03	-0.23, 0.17	0.75		-0.05	-0.25, 0.15	0.61		335	-0.05	-0.31, 0.22	0.73		-0.04	-0.30, 0.23	0.78		-0.04	-0.31, 0.22	0.74		-0.03	-0.30, 0.23	0.81		332	-0.3	-0.82, 0.22	0.26		-0.29	-0.81, 0.22	0.26		-0.28	-0.80, 0.24	0.29		-0.27	-0.79, 0.24
Akkermansia	336	0.06	-0.07, 0.18	0.39		0.06	-0.07, 0.18	0.36		0.05	-0.07, 0.18	0.41		0.06	-0.07, 0.18	0.38		335	0.05	-0.12, 0.22	0.58		0.04	-0.13, 0.21	0.63		0.05	-0.12, 0.22	0.54		0.05	-0.12, 0.21	0.59		332	-0.05	-0.38, 0.29	0.78		-0.05	-0.39, 0.29	0.77		-0.03	-0.37, 0.30	0.84		-0.04	-0.37, 0.30
Faecalibacterium	336	0.03	-0.10, 0.16	0.61		0.04	-0.09, 0.16	0.58		0.03	-0.10, 0.16	0.61		0.04	-0.09, 0.16	0.58		335	0.04	-0.14, 0.21	0.68		0.02	-0.15, 0.20	0.79		0.04	-0.14, 0.21	0.68		0.02	-0.15, 0.20	0.79		332	0.01	-0.34, 0.35	0.97		0	-0.34, 0.34	>0.99		0.01	-0.34, 0.35	0.97		0	-0.34, 0.34
Streptococcus	336	0	-0.20, 0.21	0.97		0.01	-0.20, 0.21	0.94		0	-0.20, 0.21	0.97		0.01	-0.20, 0.21	0.94		335	-0.04	-0.32, 0.23	0.77		-0.05	-0.32, 0.23	0.74		-0.04	-0.32, 0.23	0.77		-0.05	-0.32, 0.23	0.74		332	-0.32	-0.86, 0.23	0.25		-0.31	-0.86, 0.23	0.26		-0.32	-0.86, 0.23	0.25		-0.31	-0.86, 0.23
Clostridium XlVa	336	0.01	-0.22, 0.24	0.92		-0.01	-0.24, 0.22	0.92		0	-0.23, 0.23	0.99		-0.03	-0.25, 0.20	0.82		335	0.23	-0.08, 0.54	0.14		0.23	-0.08, 0.53	0.14		0.23	-0.08, 0.54	0.15		0.22	-0.09, 0.52	0.16		332	0.31	-0.29, 0.92	0.31		0.29	-0.30, 0.89	0.33		0.28	-0.32, 0.89	0.36		0.26	-0.33, 0.85
Lachnospiracea incertae sedis	336	0.11	-0.17, 0.39	0.44		0.1	-0.18, 0.38	0.47		0.11	-0.17, 0.39	0.44		0.1	-0.18, 0.38	0.47		335	0.31	-0.06, 0.69	0.1		0.32	-0.06, 0.69	0.1		0.31	-0.06, 0.69	0.1		0.32	-0.06, 0.69	0.1		332	-0.5	-1.27, 0.26	0.2		-0.49	-1.24, 0.27	0.2		-0.5	-1.27, 0.26	0.2		-0.49	-1.24, 0.27
Anaerostipes	336	0.03	-0.12, 0.18	0.67		0.03	-0.12, 0.18	0.7		0.03	-0.12, 0.18	0.74		0.02	-0.13, 0.17	0.78		335	0.15	-0.05, 0.35	0.15		0.16	-0.05, 0.36	0.13		0.15	-0.05, 0.35	0.15		0.15	-0.05, 0.35	0.14		332	0.05	-0.35, 0.45	0.8		0.06	-0.35, 0.46	0.79		0.04	-0.36, 0.44	0.86		0.04	-0.36, 0.44
Gemmiger	336	0.1	-0.03, 0.23	0.13		0.1	-0.02, 0.23	0.11		0.09	-0.03, 0.22	0.15		0.1	-0.03, 0.22	0.13		335	0.07	-0.10, 0.25	0.39		0.08	-0.09, 0.25	0.35		0.07	-0.10, 0.24	0.4		0.08	-0.09, 0.25	0.36		332	0.02	-0.32, 0.35	0.93		0.02	-0.31, 0.35	0.9		0.01	-0.33, 0.34	0.97		0.01	-0.32, 0.34
Ruminococcus	336	0.01	-0.11, 0.12	0.91		0.01	-0.11, 0.12	0.89		0.01	-0.11, 0.12	0.91		0.01	-0.11, 0.12	0.89		335	0.04	-0.12, 0.19	0.65		0.03	-0.13, 0.19	0.72		0.04	-0.12, 0.19	0.65		0.03	-0.13, 0.19	0.72		332	0	-0.31, 0.31	>0.99		0	-0.31, 0.31	0.98		0	-0.31, 0.31	>0.99		0	-0.31, 0.31
Clostridium XVIII	336	0.21	-0.10, 0.52	0.19		0.2	-0.10, 0.51	0.19		0.18	-0.13, 0.48	0.26		0.17	-0.13, 0.47	0.27		335	0.52	0.11, 0.93	0.01		0.47	0.07, 0.88	0.02		0.52	0.11, 0.92	0.01		0.47	0.07, 0.87	0.02		332	0.14	-0.68, 0.96	0.74		0.12	-0.68, 0.92	0.77		0.15	-0.66, 0.95	0.72		0.13	-0.66, 0.92
Clostridium sensu stricto	336	-0.1	-0.28, 0.07	0.25		-0.1	-0.27, 0.07	0.26		-0.1	-0.27, 0.08	0.28		-0.09	-0.26, 0.08	0.31		335	0.12	-0.11, 0.36	0.3		0.1	-0.14, 0.33	0.41		0.12	-0.11, 0.36	0.29		0.1	-0.13, 0.33	0.4		332	-0.05	-0.52, 0.42	0.84		-0.06	-0.53, 0.40	0.79		-0.03	-0.50, 0.43	0.88		-0.05	-0.51, 0.41
Enterococcus	336	-0.07	-0.22, 0.07	0.33		-0.07	-0.22, 0.07	0.33		-0.07	-0.22, 0.07	0.33		-0.07	-0.22, 0.07	0.33		335	-0.26	-0.46, -0.07	0.007		-0.25	-0.44, -0.06	0.01		-0.26	-0.46, -0.07	0.007		-0.25	-0.44, -0.06	0.01		332	-0.27	-0.66, 0.13	0.18		-0.25	-0.64, 0.13	0.2		-0.27	-0.66, 0.13	0.18		-0.25	-0.64, 0.13
Cellulosibacter	336	0.03	-0.10, 0.16	0.65		0.03	-0.09, 0.16	0.61		0.03	-0.10, 0.16	0.65		0.03	-0.09, 0.16	0.61		335	0.1	-0.07, 0.27	0.25		0.09	-0.08, 0.26	0.29		0.1	-0.07, 0.27	0.25		0.09	-0.08, 0.26	0.29		332	-0.13	-0.46, 0.21	0.45		-0.13	-0.46, 0.20	0.44		-0.13	-0.46, 0.21	0.45		-0.13	-0.46, 0.20
Enterobacter	336	-0.1	-0.25, 0.06	0.22		-0.1	-0.25, 0.05	0.21		-0.09	-0.24, 0.06	0.23		-0.09	-0.24, 0.06	0.23		335	-0.13	-0.33, 0.08	0.22		-0.13	-0.33, 0.07	0.21		-0.13	-0.34, 0.07	0.2		-0.14	-0.34, 0.07	0.19		332	0.04	-0.37, 0.45	0.85		0.04	-0.36, 0.44	0.84		0.02	-0.38, 0.43	0.91		0.02	-0.38, 0.43
Roseburia	336	0.05	-0.09, 0.18	0.5		0.05	-0.08, 0.18	0.44		0.04	-0.09, 0.17	0.55		0.05	-0.08, 0.18	0.49		335	0.08	-0.10, 0.26	0.36		0.07	-0.11, 0.24	0.47		0.07	-0.10, 0.25	0.42		0.05	-0.12, 0.23	0.55		332	0.13	-0.23, 0.48	0.48		0.12	-0.23, 0.47	0.5		0.09	-0.26, 0.45	0.6		0.09	-0.26, 0.43
Veillonella	336	0.17	0.02, 0.31	0.03		0.16	0.01, 0.30	0.04		0.17	0.02, 0.31	0.03		0.16	0.01, 0.30	0.04		335	0.25	0.05, 0.45	0.02		0.26	0.06, 0.45	0.01		0.25	0.05, 0.45	0.02		0.26	0.06, 0.45	0.01		332	0.23	-0.16, 0.63	0.24		0.23	-0.16, 0.63	0.24		0.23	-0.16, 0.63	0.24		0.23	-0.16, 0.63
Fusicatenibacter	336	0.03	-0.10, 0.16	0.63		0.04	-0.09, 0.17	0.55		0.02	-0.10, 0.15	0.73		0.03	-0.10, 0.15	0.65		335	0.08	-0.09, 0.26	0.33		0.06	-0.11, 0.23	0.46		0.08	-0.09, 0.25	0.35		0.06	-0.11, 0.23	0.49		332	-0.07	-0.42, 0.27	0.68		-0.08	-0.42, 0.26	0.64		-0.09	-0.43, 0.25	0.61		-0.1	-0.43, 0.24
Parabacteroides	336	0.16	0.02, 0.29	0.02		0.16	0.02, 0.29	0.02		0.16	0.02, 0.29	0.02		0.16	0.02, 0.29	0.02		335	0.05	-0.14, 0.23	0.62		0.04	-0.14, 0.22	0.65		0.05	-0.14, 0.23	0.62		0.04	-0.14, 0.22	0.65		332	0.19	-0.18, 0.56	0.31		0.19	-0.17, 0.55	0.31		0.19	-0.18, 0.56	0.31		0.19	-0.17, 0.55
Collinsella	336	0.02	-0.12, 0.16	0.78		0.04	-0.09, 0.17	0.56		0.02	-0.12, 0.16	0.76		0.04	-0.09, 0.17	0.54		335	-0.04	-0.22, 0.15	0.7		-0.05	-0.23, 0.12	0.55		-0.04	-0.23, 0.14	0.65		-0.06	-0.24, 0.12	0.51		332	0	-0.37, 0.36	0.99		-0.01	-0.36, 0.34	0.96		-0.02	-0.38, 0.35	0.93		-0.02	-0.37, 0.33
Alistipes	336	0	-0.14, 0.13	0.97		0	-0.14, 0.13	0.98		0	-0.14, 0.14	0.98		0	-0.14, 0.14	1		335	-0.1	-0.28, 0.09	0.3		-0.1	-0.28, 0.08	0.28		-0.1	-0.28, 0.08	0.28		-0.1	-0.29, 0.08	0.26		332	-0.04	-0.40, 0.32	0.84		-0.04	-0.40, 0.32	0.82		-0.05	-0.41, 0.31	0.8		-0.05	-0.41, 0.31
Flavonifractor	336	0.05	-0.15, 0.25	0.63		0.03	-0.16, 0.23	0.74		0.05	-0.15, 0.25	0.63		0.03	-0.16, 0.23	0.74		335	0.03	-0.24, 0.29	0.85		0.03	-0.24, 0.29	0.84		0.03	-0.24, 0.29	0.85		0.03	-0.24, 0.29	0.84		332	0.07	-0.45, 0.59	0.79		0.06	-0.45, 0.57	0.81		0.07	-0.45, 0.59	0.79		0.06	-0.45, 0.57
Ruminococcus 2	336	-0.04	-0.20, 0.12	0.62		-0.03	-0.19, 0.12	0.68		-0.05	-0.20, 0.11	0.56		-0.04	-0.20, 0.12	0.61		335	-0.02	-0.23, 0.19	0.86		-0.03	-0.25, 0.18	0.75		-0.03	-0.24, 0.18	0.79		-0.05	-0.25, 0.16	0.67		332	0.12	-0.31, 0.56	0.57		0.11	-0.31, 0.54	0.6		0.09	-0.34, 0.52	0.69		0.08	-0.35, 0.50
Clostridium IV	336	0.03	-0.14, 0.21	0.69		0.04	-0.13, 0.21	0.67		0.04	-0.13, 0.21	0.67		0.04	-0.13, 0.21	0.64		335	-0.01	-0.24, 0.22	0.95		-0.02	-0.25, 0.21	0.88		-0.02	-0.24, 0.21	0.89		-0.03	-0.25, 0.20	0.83		332	0.06	-0.40, 0.51	0.81		0.05	-0.40, 0.51	0.82		0.04	-0.42, 0.49	0.87		0.03	-0.42, 0.48
Romboutsia	336	0.04	-0.12, 0.20	0.59		0.05	-0.11, 0.21	0.52		0.04	-0.12, 0.20	0.59		0.05	-0.11, 0.21	0.52		335	0.1	-0.11, 0.32	0.35		0.09	-0.13, 0.30	0.43		0.1	-0.11, 0.32	0.35		0.09	-0.13, 0.30	0.43		332	0.06	-0.36, 0.48	0.78		0.05	-0.36, 0.47	0.8		0.06	-0.36, 0.48	0.78		0.05	-0.36, 0.47
Eggerthella	336	0.07	-0.13, 0.26	0.52		0.07	-0.13, 0.26	0.51		0.07	-0.13, 0.26	0.52		0.07	-0.13, 0.26	0.51		335	0.12	-0.14, 0.39	0.37		0.12	-0.15, 0.38	0.38		0.12	-0.14, 0.39	0.37		0.12	-0.15, 0.38	0.38		332	-0.15	-0.69, 0.39	0.58		-0.15	-0.68, 0.38	0.58		-0.15	-0.69, 0.39	0.58		-0.15	-0.68, 0.38
Dorea	336	0.11	-0.03, 0.25	0.13		0.12	-0.02, 0.26	0.1		0.11	-0.03, 0.25	0.13		0.12	-0.02, 0.26	0.1		335	0.15	-0.04, 0.34	0.12		0.14	-0.05, 0.33	0.14		0.15	-0.04, 0.34	0.12		0.14	-0.05, 0.33	0.14		332	0.13	-0.25, 0.51	0.49		0.13	-0.24, 0.51	0.49		0.13	-0.25, 0.51	0.49		0.13	-0.24, 0.51
Hungatella	336	0.13	-0.02, 0.29	0.09		0.11	-0.04, 0.26	0.15		0.13	-0.02, 0.29	0.09		0.11	-0.04, 0.26	0.15		335	0.13	-0.08, 0.33	0.24		0.13	-0.07, 0.34	0.21		0.13	-0.08, 0.33	0.24		0.13	-0.07, 0.34	0.21		332	0.31	-0.11, 0.72	0.14		0.3	-0.11, 0.70	0.15		0.31	-0.11, 0.72	0.14		0.3	-0.11, 0.70
Eisenbergiella	336	0.06	-0.10, 0.22	0.46		0.05	-0.11, 0.21	0.52		0.06	-0.10, 0.22	0.46		0.05	-0.11, 0.21	0.52		335	0.07	-0.14, 0.28	0.53		0.07	-0.14, 0.28	0.54		0.07	-0.14, 0.28	0.53		0.07	-0.14, 0.28	0.54		332	0.07	-0.34, 0.49	0.72		0.07	-0.34, 0.48	0.73		0.07	-0.34, 0.49	0.72		0.07	-0.34, 0.48
Klebsiella	336	-0.07	-0.24, 0.10	0.43		-0.07	-0.23, 0.10	0.44		-0.06	-0.23, 0.11	0.48		-0.06	-0.23, 0.11	0.49		335	-0.24	-0.47, -0.02	0.03		-0.25	-0.48, -0.03	0.03		-0.24	-0.46, -0.02	0.03		-0.25	-0.47, -0.03	0.03		332	-0.06	-0.51, 0.39	0.8		-0.06	-0.51, 0.38	0.78		-0.05	-0.49, 0.40	0.84		-0.05	-0.49, 0.40
Intestinibacter	336	0.05	-0.13, 0.23	0.58		0.05	-0.13, 0.24	0.55		0.05	-0.13, 0.23	0.58		0.05	-0.13, 0.24	0.55		335	0.05	-0.19, 0.30	0.67		0.04	-0.20, 0.29	0.75		0.05	-0.19, 0.30	0.67		0.04	-0.20, 0.29	0.75		332	0.26	-0.22, 0.75	0.28		0.26	-0.22, 0.74	0.29		0.26	-0.22, 0.75	0.28		0.26	-0.22, 0.74
Subdoligranulum	336	0.18	0.03, 0.34	0.02		0.18	0.03, 0.34	0.02		0.18	0.03, 0.34	0.02		0.18	0.03, 0.34	0.02		335	0.14	-0.06, 0.35	0.17		0.13	-0.07, 0.34	0.21		0.14	-0.06, 0.35	0.17		0.13	-0.07, 0.34	0.21		332	0.18	-0.24, 0.59	0.4		0.17	-0.24, 0.58	0.42		0.18	-0.24, 0.59	0.4		0.17	-0.24, 0.58
Dialister	336	0	-0.18, 0.19	0.97		0.01	-0.18, 0.19	0.95		0.01	-0.18, 0.19	0.95		0.01	-0.18, 0.19	0.93		335	0	-0.25, 0.25	0.99		0.01	-0.24, 0.26	0.96		-0.01	-0.26, 0.24	0.96		0	-0.25, 0.25	>0.99		332	0.05	-0.44, 0.54	0.84		0.05	-0.44, 0.54	0.83		0.04	-0.46, 0.53	0.89		0.04	-0.45, 0.53
Butyricicoccus	336	-0.08	-0.23, 0.08	0.33		-0.07	-0.22, 0.09	0.39		-0.08	-0.23, 0.08	0.33		-0.07	-0.22, 0.09	0.39		335	-0.25	-0.46, -0.05	0.02		-0.27	-0.47, -0.06	0.01		-0.25	-0.46, -0.05	0.02		-0.27	-0.47, -0.06	0.01		332	-0.11	-0.52, 0.30	0.6		-0.11	-0.52, 0.29	0.58		-0.11	-0.52, 0.30	0.6		-0.11	-0.52, 0.29
Erysipelotrichaceae incertae sedis	336	0.15	-0.05, 0.34	0.14		0.13	-0.06, 0.32	0.19		0.13	-0.06, 0.33	0.17		0.12	-0.07, 0.31	0.23		335	0.21	-0.05, 0.47	0.11		0.21	-0.05, 0.46	0.11		0.21	-0.05, 0.46	0.12		0.2	-0.06, 0.46	0.13		332	0.36	-0.16, 0.88	0.17		0.35	-0.17, 0.86	0.18		0.34	-0.18, 0.86	0.2		0.32	-0.19, 0.83
Coprococcus	336	0.06	-0.10, 0.23	0.46		0.05	-0.11, 0.22	0.52		0.06	-0.10, 0.23	0.46		0.05	-0.11, 0.22	0.52		335	0.35	0.14, 0.57	0.002		0.34	0.13, 0.56	0.002		0.35	0.14, 0.57	0.002		0.34	0.13, 0.56	0.002		332	0.33	-0.11, 0.77	0.14		0.32	-0.11, 0.75	0.14		0.33	-0.11, 0.77	0.14		0.32	-0.11, 0.75
Haemophilus	336	-0.02	-0.19, 0.15	0.79		-0.02	-0.18, 0.15	0.86		-0.02	-0.19, 0.15	0.79		-0.02	-0.18, 0.15	0.86		335	0.11	-0.12, 0.33	0.36		0.1	-0.13, 0.33	0.38		0.11	-0.12, 0.33	0.36		0.1	-0.13, 0.33	0.38		332	-0.45	-0.89, 0.00	0.05		-0.44	-0.88, 0.00	0.05		-0.45	-0.89, 0.00	0.05		-0.44	-0.88, 0.00
Oscillibacter	336	0.19	0.02, 0.36	0.03		0.19	0.02, 0.36	0.03		0.19	0.02, 0.36	0.03		0.19	0.02, 0.36	0.03		335	0.12	-0.11, 0.35	0.3		0.12	-0.11, 0.35	0.3		0.12	-0.11, 0.35	0.3		0.12	-0.11, 0.35	0.3		332	0.2	-0.26, 0.67	0.39		0.2	-0.26, 0.66	0.39		0.2	-0.26, 0.67	0.39		0.2	-0.26, 0.66
Terrisporobacter	336	-0.02	-0.19, 0.16	0.86		-0.01	-0.18, 0.16	0.9		-0.02	-0.19, 0.16	0.86		-0.01	-0.18, 0.16	0.9		335	-0.02	-0.25, 0.21	0.85		-0.03	-0.26, 0.20	0.79		-0.02	-0.25, 0.21	0.85		-0.03	-0.26, 0.20	0.79		332	-0.33	-0.80, 0.13	0.16		-0.34	-0.80, 0.12	0.15		-0.33	-0.80, 0.13	0.16		-0.34	-0.80, 0.12
Lactococcus	336	-0.03	-0.21, 0.16	0.78		-0.03	-0.21, 0.16	0.78		-0.04	-0.22, 0.15	0.71		-0.04	-0.22, 0.15	0.69		335	0.02	-0.23, 0.27	0.86		0.02	-0.23, 0.27	0.88		0.02	-0.23, 0.27	0.87		0.01	-0.24, 0.26	0.91		332	0.44	-0.05, 0.92	0.08		0.44	-0.05, 0.92	0.08		0.41	-0.07, 0.89	0.1		0.41	-0.07, 0.89
Anaerotruncus	336	0.14	-0.07, 0.35	0.18		0.14	-0.07, 0.34	0.19		0.14	-0.07, 0.35	0.18		0.14	-0.07, 0.34	0.19		335	0.02	-0.26, 0.30	0.9		0	-0.28, 0.28	>0.99		0.02	-0.26, 0.30	0.9		0	-0.28, 0.28	>0.99		332	0.1	-0.45, 0.66	0.71		0.09	-0.46, 0.64	0.75		0.1	-0.45, 0.66	0.71		0.09	-0.46, 0.64
Granulicatella	336	-0.19	-0.42, 0.04	0.1		-0.18	-0.41, 0.04	0.12		-0.18	-0.41, 0.05	0.12		-0.17	-0.40, 0.05	0.14		335	-0.16	-0.47, 0.15	0.3		-0.16	-0.47, 0.14	0.29		-0.16	-0.46, 0.15	0.31		-0.16	-0.46, 0.15	0.31		332	-0.19	-0.80, 0.41	0.53		-0.19	-0.79, 0.42	0.54		-0.18	-0.79, 0.43	0.57		-0.17	-0.77, 0.44
Peptoniphilus	336	-0.01	-0.27, 0.25	0.93		0	-0.26, 0.25	>0.99		0	-0.26, 0.26	0.99		0.01	-0.24, 0.26	0.93		335	-0.02	-0.36, 0.33	0.93		-0.03	-0.38, 0.31	0.84		-0.01	-0.36, 0.33	0.94		-0.03	-0.37, 0.31	0.86		332	0.26	-0.42, 0.95	0.45		0.25	-0.42, 0.93	0.46		0.28	-0.40, 0.97	0.42		0.28	-0.40, 0.95
Saccharibacteria genera incertae sedis	336	-0.01	-0.27, 0.24	0.92		0	-0.25, 0.25	>0.99		-0.01	-0.27, 0.24	0.92		0	-0.25, 0.25	>0.99		335	0.13	-0.21, 0.47	0.45		0.11	-0.23, 0.44	0.54		0.13	-0.21, 0.47	0.45		0.11	-0.23, 0.44	0.54		332	0.2	-0.47, 0.88	0.55		0.19	-0.47, 0.86	0.57		0.2	-0.47, 0.88	0.55		0.19	-0.47, 0.86
1In these analyses, the gut microbiota parameters were standardized on technical factors (child age at feces collection and Miseq batch effect). 2Correspond to the main analyses (Table 2, Table 4 and Table S4). 3Number of observations. 4Average changes in neurodevelopment scores when the specific richness increased by 10 ASVs or when the Shannon diversity increased by one unit, or when the phylum…
[truncated: 118 more columns]

## Sheet: Table S9
Gut microbiota parameters and tests	Internalizing CBCL score at 2 years1 (n=336)		Externalizing CBCL score at 2 years1 (n=335)		Total SRS-II score at 3 years1 (n=332)		Inhibition BRIEF-P score at 3 years1 (n=330)		Shift BRIEF-P score at 3 years1 (n=338)		Emotional control BRIEF-P score at 3 years1 (n=337)		Work memory BRIEF-P score at 3 years1 (n=329)		Plan and organization BRIEF-P score at 3 years1 (n=335)		Verbal comprehension WPPSI-IV score at 3 years1 (n=315)		Visuospatial WPPSI-IV score at 3 years1 (n=315)		Work memory WPPSI-IV score at 3 years1 (n=315)		Total WPPSI-IV score at 3 years1 (n=315)
	p-value		p-value		p-value		p-value		p-value		p-value		p-value		p-value		p-value		p-value		p-value		p-value
Specific richness
Heterogeneity test2	0.62		0.17		0.72		0.71		0.29		0.41		0.36		0.49		0.94		0.02		0.36		0.12
Trend test3	0.75		0.23		0.6		0.99		0.73		0.46		0.89		0.42		0.9		0.54		0.85		0.95
Shannon diversity
Heterogeneity test2	0.1		0.19		0.97		0.96		0.65		0.47		0.07		0.03		0.53		0.96		0.67		0.67
Trend test3	0.26		0.58		0.81		0.93		0.93		0.22		0.58		0.42		0.26		0.91		0.39		0.41
Firmicutes
Heterogeneity test2	0.33		0.34		0.89		0.63		0.98		0.94		0.22		0.05		0.78		0.71		0.94		0.84
Trend test3	0.42		0.3		0.67		0.52		0.95		0.85		0.34		0.03		0.6		0.66		0.94		0.56
Actinobacteria
Heterogeneity test2	0.52		0.57		0.62		0.14		0.92		0.58		0.39		0.57		0.51		0.97		0.77		0.82
Trend test3	0.25		0.35		0.34		0.05		0.68		0.36		0.17		0.39		0.33		0.95		0.61		0.73
Bacteroidetes
Heterogeneity test2	0.2		0.24		0.48		0.009		0.78		0.06		0.02		0.002		0.69		0.34		0.73		0.53
Trend test3	0.97		0.2		0.95		0.26		0.73		0.22		0.01		0.03		0.4		0.15		0.71		0.29
Proteobacteria
Heterogeneity test2	0.52		0.14		0.11		0.21		0.6		0.007		0.78		0.15		0.16		0.56		0.18		0.12
Trend test3	0.29		0.15		0.07		0.08		0.31		0.01		0.5		0.09		0.08		0.6		0.99		0.16
Bifidobacterium
Heterogeneity test2	0.41		0.39		0.38		0.14		0.66		0.51		0.27		0.51		0.59		0.92		0.97		0.93
Trend test3	0.32		0.28		0.16		0.05		0.37		0.27		0.1		0.31		0.53		0.84		0.84		0.73
Bacteroides
Heterogeneity test2	0.12		0.08		0.14		0.002		0.93		0.08		0.003		0.001		0.73		0.35		0.85		0.66
Trend test3	0.79		0.27		0.45		0.73		0.81		0.06		0.11		0.39		0.42		0.29		0.57		0.45
Blautia
Heterogeneity test2	0.18		0.69		0.37		0.17		0.69		0.71		0.75		0.49		0.14		0.81		0.76		0.33
Trend test3	0.78		0.41		0.81		0.06		0.58		0.42		0.45		0.23		0.11		0.88		0.49		0.21
Escherichia and Shigella
Heterogeneity test2	0.48		0.26		0.23		0.29		0.97		0.02		0.24		0.11		0.56		0.5		0.93		0.52
Trend test3	0.64		0.98		0.41		0.25		0.87		0.05		0.24		0.27		0.45		0.59		0.75		0.4
Akkermansia
Heterogeneity test2	0.37		0.84		0.6		0.89		0.39		0.54		0.64		0.87		0.8		0.4		0.78		0.39
Trend test3	0.42		0.69		0.49		0.65		0.19		0.69		0.41		0.92		0.58		0.89		0.79		0.75
Faecalibacterium
Heterogeneity test2	0.47		0.2		0.68		0.27		0.6		0.22		0.69		0.76		0.56		0.64		0.76		0.53
Trend test3	0.33		0.37		0.5		0.15		0.52		0.18		0.4		0.99		0.5		0.39		0.46		0.9
Streptococcus
Heterogeneity test2	0.29		0.6		0.27		0.63		0.83		0.13		0.71		0.86		0.57		0.65		0.31		0.75
Trend test3	0.47		0.52		0.21		0.5		0.59		0.23		0.41		0.84		0.4		0.4		0.67		0.92
Clostridium XlVa
Heterogeneity test2	0.37		0.58		0.15		0.84		0.59		0.14		0.35		0.14		0.27		0.08		0.54		0.08
Trend test3	0.21		0.3		0.05		0.55		0.34		0.05		0.16		0.12		0.13		0.07		0.29		0.03
Lachnospiracea incertae sedis
Heterogeneity test4	0.87		0.33		0.67		0.54		0.38		0.5		0.21		0.39		0.33		0.53		0.44		0.52
Trend test5	0.64		0.23		0.43		0.34		0.6		0.35		0.12		0.32		0.67		0.31		0.9		0.44
Anaerostipes
Heterogeneity test4	0.26		0.32		0.27		0.91		0.65		0.54		0.98		0.44		0.17		0.82		0.43		0.3
Trend test5	0.37		0.27		0.96		0.65		0.78		0.27		0.9		0.38		0.06		0.58		0.21		0.13
Clostridium XVIII
Heterogeneity test4	0.9		0.15		0.6		0.46		0.4		0.87		0.56		0.19		0.31		0.65		0.16		0.69
Trend test5	0.68		0.1		0.59		0.37		0.2		0.89		0.34		0.09		0.14		0.37		0.11		0.5
Clostridium sensu stricto
Heterogeneity test4	0.57		0.69		0.28		0.45		0.64		0.86		0.43		0.19		0.68		0.85		0.65		0.69
Trend test5	0.32		0.45		0.81		0.25		0.63		0.7		0.69		0.13		0.6		0.57		0.83		0.51
Enterococcus
Heterogeneity test4	0.57		0.006		0.27		0.1		>0.99		0.23		0.57		0.57		0.83		0.86		0.45		0.77
Trend test5	0.3		0.003		0.18		0.03		0.95		0.16		0.7		0.29		0.85		0.69		0.43		0.49
Veillonella
Heterogeneity test4	0.14		0.09		0.53		0.74		0.78		0.28		0.56		0.78		0.34		0.88		0.95		0.6
Trend test5	0.07		0.03		0.3		0.66		0.51		0.29		0.43		0.99		0.76		0.61		0.91		0.45
Flavonifractor
Heterogeneity test4	0.95		0.53		0.39		0.2		0.87		0.34		0.17		0.02		0.37		0.56		0.53		0.31
Trend test5	0.75		0.43		0.78		0.5		0.93		0.25		0.35		0.04		0.72		0.43		0.29		0.31
Ruminococcus 2
Heterogeneity test4	0.2		0.97		0.31		0.18		0.67		0.54		0.6		0.21		0.46		0.09		0.1		0.11
Trend test5	0.46		0.84		0.7		0.35		0.53		>0.99		0.89		0.55		0.34		0.1		0.44		0.09
Clostridium IV
Heterogeneity test4	0.75		>0.99		0.87		0.9		0.63		0.13		0.95		0.64		0.15		0.35		0.19		0.28
Trend test5	0.86		0.99		0.73		0.69		0.6		0.35		0.87		0.48		0.57		0.2		0.15		0.19
Romboutsia
Heterogeneity test4	0.02		0.06		0.32		0.92		0.44		0.47		0.98		0.8		0.23		0.81		0.7		0.58
Trend test5	0.64		0.25		0.73		0.73		0.98		0.93		0.84		0.54		0.93		0.67		0.44		0.49
Eggerthella
Heterogeneity test4	0.46		0.04		0.01		0.004		0.08		0.2		0.01		0.05		0.69		0.69		0.26		0.55
Trend test5	0.79		0.82		0.58		0.45		0.75		0.87		0.9		0.48		0.39		0.72		0.35		0.58
Intestinibacter
Heterogeneity test4	0.7		0.36		0.07		0.96		0.09		0.54		0.91		0.7		0.49		0.64		0.45		0.26
Trend test5	0.4		0.32		0.04		0.77		0.79		0.36		0.66		0.77		0.23		0.38		0.91		0.12
Erysipelotrichaceae incertae sedis
Heterogeneity test4	0.61		0.39		0.49		0.78		0.45		0.6		0.53		0.57		0.8		0.33		0.59		0.34
Trend test5	0.32		0.2		0.23		0.84		0.24		0.31		0.49		0.85		0.89		0.13		0.41		0.19
1Child Behavior Checklist (CBCL), Social Responsiveness Scale (SRS-2) and Behavior Rating Inventory of Executive Function, Pre-school (BRIEF-P) are continuous raw scores. Wechsler Preschool and Primary Scale of Intelligence (WPPSI-IV) are continuous scores standardized on child age at evaluation and on the neuropsychologist who conducted the test. 2Heterogeneity tests in outcome value across gut …
